# Supplementary material for: Molecular perturbations in pulmonary tuberculosis patients identified by pathway-level analysis of plasma metabolic features
Source: PLoS One. 2022 Jan 24;17(1):e0262545. doi: 10.1371/journal.pone.0262545 (PMC8786114; doi:10.1371/journal.pone.0262545)
Supplement: S2 File — (XLSX) [file pone.0262545.s002.xlsx]

## Sheet: Pathway(pos)
Table S1. Significant pathways in the pathway enrichment meta-analysis in positive ion mode
Pathway	cPMTb p-value	ST001231 p-value	Meta-analysis p-value
Carnitine shuttle	0.01429	0.02273	0.0029338
Vitamin A (retinol) metabolism	0.02857	0.02	0.0048383
Pentose phosphate pathway	0.06	0.01961	0.0091129
Purine metabolism	0.1111	0.01786	0.014331
Pentose and Glucuronate Interconversions	0.03846	0.05263	0.014579
Androgen and estrogen biosynthesis and metabolism	0.1351	0.01961	0.018369
Drug metabolism - other enzymes	0.06667	0.0566	0.024829
Hyaluronan Metabolism	0.03846	0.1017	0.025596
Valine, leucine and isoleucine degradation	0.3	0.02	0.036696
Fructose and mannose metabolism	0.04762	0.1346	0.038778
Putative anti-Inflammatory metabolites formation from EPA	0.3	0.02174	0.039344
C21-steroid hormone biosynthesis and metabolism	0.3373	0.02174	0.043377
Galactose metabolism	0.3889	0.01923	0.044091
Sialic acid metabolism	0.4286	0.01961	0.048571
Glycolysis and Gluconeogenesis	0.04878	0.1765	0.049548

## Sheet: Pathway(neg)
Table S2. Significant pathways in the pathway enrichment meta-analysis in negative ion mode
Pathway	cPMTb p-value	ST001231 p-value	Meta-analysis p-value
Glycolysis and Gluconeogenesis	0.01923	0.01351	0.002405
Pyruvate Metabolism	0.01923	0.01538	0.002699
Fructose and mannose metabolism	0.01754	0.02941	0.004421
Vitamin D3 (cholecalciferol) metabolism	0.01887	0.02941	0.004715
De novo fatty acid biosynthesis	0.01786	0.03571	0.00533
Arachidonic acid metabolism	0.01923	0.04	0.006285
Pentose phosphate pathway	0.05556	0.01389	0.006303
Vitamin A (retinol) metabolism	0.01887	0.04167	0.006407
Bile acid biosynthesis	0.02083	0.04	0.006741
Leukotriene metabolism	0.01852	0.1	0.013504
Arginine and Proline Metabolism	0.1698	0.0125	0.015187
Alanine and Aspartate Metabolism	0.1636	0.01351	0.015725
Galactose metabolism	0.02083	0.1096	0.016169
Propanoate metabolism	0.05769	0.04762	0.018948
C21-steroid hormone biosynthesis and metabolism	0.01754	0.1667	0.019984
Sialic acid metabolism	0.02174	0.1944	0.027329
Valine, leucine and isoleucine degradation	0.3962	0.0137	0.033741
Aspartate and asparagine metabolism	0.04167	0.1549	0.039005
Drug metabolism - cytochrome P450	0.5306	0.0125	0.0399
Prostaglandin formation from arachidonate	0.03333	0.2	0.040068
Glycine, serine, alanine and threonine metabolism	0.06522	0.1053	0.041075
Vitamin B3 (nicotinate and nicotinamide) metabolism	0.5	0.01471	0.043486
Phosphatidylinositol phosphate metabolism	0.25	0.03077	0.045136
C5-Branched dibasic acid metabolism	0.01754	0.4386	0.045138

## Sheet: MS parameters
Table S3. Mass spectrometer parameters for untargeted metabolomics
Agilent 6530 Q-TOF mass spectrometer
Electrospray ionization polarity	Positive or negative
Capillary voltage	4000 V
MS1 range	50–1000 m/z
Nozzle voltage	1000 V
Fragmentor voltage	110 V
Skimmer voltage	65 V
Gas temperature	350°C
Drying gas	12 L/min
Nebulizer pressure	40 psi
Sheath gas flow	11 L/min
MS1 acquisition speed	1.46 spectra/s
The m/z accuracy of the mass spectrometer was calibrated using purine ([M + H]+ = 121.0509 or [M – H]- = 119.0363) and HP-0921 ([M + H]+ = 922.0098 or [M + formate]- = 966.0007)

## Sheet: MS-DIAL
Table S4. Data processing parameters for untargeted metabolomics (MS-DIAL)
	cPMTb		ST001231
Electrospray ionization polarity	Positive	Negative	Positive	Negative
MS1 tolerance	0.03 Da	0.03 Da	0.01 Da	0.01 Da
Minimum peak width	1,000 amplitude	1,000 amplitude	10,000 amplitude	10,000 amplitude
Mass slice width	0.1 Da	0.1 Da	0.05 Da	0.05 Da
Smoothing method	Linear weighted moving average	Linear weighted moving average	Linear weighted moving average	Linear weighted moving average
Smoothing level	3 scans	3 scans	3 scans	3 scans
Alignment MS1 tolerance	0.025 Da	0.025 Da	0.025 Da	0.025 Da
Alignment retention time tolerance	0.05 min	0.2 min	0.1 min	0.1 min
N% detected in at least one group	0.1	0.1	0.5	0.8

## Sheet: cPMTb(pos)
Table S5. Normalized data of cPMTb study (positive ion mode)
	005_p_MX0048	006_p_MX0007	012_p_MX0042	018_p_MX0030	029_p_MX0025	033_p_MX0017	039_p_MX0018	043_p_MX0050	047_p_MX0027	049_p_MX0026	050_p_MX0004	061_p_MX0024	063_p_MX0020	071_p_MX0047	075_p_MX0003	080_p_MX0049	082_p_MX0045	095_p_MX0011	097_p_MX0012	100_p_MX0044	101_p_MX0040	105_p_MX0009	106_p_MX0028	108_p_MX0016	117_p_MX0015	120_p_MX0036	123_p_MX0010	125_p_MX0013	126_p_MX0006	127_p_MX0021	129_p_MX0041	132_p_MX0001	142_p_MX0008	143_p_MX0035	151_p_MX0002	153_p_MX0014	154_p_MX0029	155_p_MX0005	160_p_MX0037	161_p_MX0043	162_p_MX0034	174_p_MX0046	180_p_MX0032	181_p_MX0038	185_p_MX0039	198_p_MX0019	199_p_MX0022	200_p_MX0031	213_MX0023
Label	H	H	H	H	H	H	H	H	H	H	H	H	H	H	H	H	H	H	H	H	H	H	H	H	H	H	H	H	H	H	H	H	H	H	H	H	H	H	H	H	H	H	H	H	H	H	H	H	H
55.05449__46.56	0.255874	-0.158	-0.0587144	-0.0134953	0.0229961	0.130317	-0.152793	0.0675361	-0.224519	-0.155257	0.0138054	0.259091	-0.168725	0.0358487	-1.61027	0.00101132	-0.303307	0.204061	0.238389	-0.243909	-0.00569395	0.172216	0.054024	0.137765	-1.63868	-0.172062	-0.0124092	-0.0139198	0.231388	0.167829	0.16052	0.469449	0.397213	-0.214329	0.161694	0.00166498	0.284328	0.128486	-0.268351	-1.70966	-0.0446577	0.463993	0.130278	-0.178973	0.345618	0.116873	-0.291852	0.233167	-0.585404
61.04006__41.4	0.286434	-0.0411322	0.150315	0.144765	0.186557	-0.0676346	-0.368326	0.136221	0.194344	-0.15297	-0.100888	0.189293	-0.195592	0.125661	0.540911	-0.205359	0.301975	-0.18232	0.276415	0.00156721	-0.492081	0.208162	0.0554575	-0.130853	0.29039	0.499434	-0.341496	0.212148	0.35248	-0.0270782	-0.0200719	0.137766	-0.195607	0.208553	0.0254986	0.0130595	0.551002	0.422553	0.624391	0.10584	0.312583	-0.438059	-0.0421389	-0.0352606	0.407746	0.173281	-0.121987	0.0486835	0.272101
67.0544__461.76	-1.16462	-0.308956	-0.507001	-0.0508071	0.14949	0.562107	0.928952	-0.271503	0.49172	0.438154	0.652456	0.862453	0.00757453	0.2641	0.448706	0.0570281	0.166907	0.327912	0.520914	0.155438	0.0711971	-0.0620171	-0.318434	-0.370831	-0.109717	-0.491886	-0.0179169	0.475846	0.4173	0.111931	-0.0594836	0.0685801	0.265721	-0.464606	0.131503	-0.134958	-0.0794673	-0.26894	-0.279179	-0.141369	-0.345662	-2.02442	0.173951	0.493828	0.301273	-0.237145	0.499772	-0.477919	0.245277
70.06509__42.54	-0.24001	-0.605294	-0.160415	-0.378292	-0.138673	0.495519	-0.0935306	-0.212406	-0.0630925	-0.217009	-0.0841594	0.268847	-0.198868	-0.552032	-0.54961	-0.365205	-0.743531	0.189714	0.33789	-0.241496	-0.156277	-0.331058	0.13296	0.144279	-0.364929	-0.670599	-0.0914184	-0.0802055	-0.110604	-0.151093	-0.185174	0.375459	0.196414	-0.742159	0.00332654	0.598963	0.280655	-0.296083	-1.23145	-0.718999	-0.027727	0.469771	0.0407355	-0.719601	-0.152222	-0.464616	0.0357214	-0.00768894	-0.414618
71.04877__460.14	-0.895648	-0.338582	-0.347054	0.0685555	0.125228	0.565567	0.872615	-0.0337562	0.367603	0.423092	0.65457	0.950465	0.0572881	0.507646	0.413825	0.0753798	0.0975623	0.462947	0.562115	0.20309	0.0560715	0.0798211	-0.395276	-0.301597	-0.264641	-0.559791	-0.00654636	0.542668	0.547588	-0.0882872	-0.100622	0.106507	0.385372	-0.163443	-0.0962736	-0.142282	-0.108482	-0.0210242	-0.125265	0.027736	-0.355607	-1.364	0.163715	0.543996	0.226854	-0.504073	0.548211	-0.665242	0.281846
71.04979__458.4	-0.891554	-0.339786	-0.348245	0.0637341	0.142418	0.556029	0.868417	-0.0195499	0.388448	0.448739	0.692164	0.983993	0.0880513	0.498098	0.29032	0.0878373	0.111008	0.442236	0.540368	0.185409	-0.0708989	0.0653646	-0.3436	-0.311047	-0.28439	-0.783278	-0.019017	0.529396	0.535989	-0.0928178	-0.106099	0.0923385	0.376641	-0.164455	0.0908029	-0.118833	-0.0857888	-0.000247459	-0.112767	0.0368576	-0.257961	-1.42114	0.122708	0.501882	0.289762	-0.425225	0.508229	-0.661584	0.246019
72.08084__46.56	0.318964	-0.170518	-0.00684488	-0.0472169	-0.0543957	0.0923046	-0.200859	0.0899463	-0.143106	-0.139041	0.156305	0.221885	-0.127727	-0.000528177	-1.59515	-0.0468887	-0.297015	0.278274	0.195333	-0.28229	-0.140176	0.192029	0.111085	0.156336	-1.82567	-0.212148	0.152663	-0.0090907	0.345608	0.204854	0.192144	0.506955	0.31536	-0.227099	0.147744	0.106014	0.23647	0.179762	-0.262949	-1.70879	-0.0547237	0.439795	0.0280559	-0.175742	0.449878	0.146761	-0.239302	0.267687	-0.629032
72.15388__48.78	0.710337	0.669123	-0.111997	0.118527	-0.512384	0.121081	-0.117677	-0.27276	0.338938	0.276572	-0.305318	0.183458	-0.0808472	0.0989606	0.687516	-0.655476	-0.405643	-0.0329907	0.171734	0.15385	0.244975	0.339573	0.421816	0.071145	-0.184094	0.230492	-0.356587	-0.168792	-0.057245	-0.109104	-0.477963	-0.535426	0.16722	0.371565	0.0790983	0.353927	0.532266	0.541561	-0.06339	0.304756	-0.0250996	0.191413	-0.0957217	-0.390046	0.0831921	0.127781	0.012202	-0.0473004	0.28638
74.02377__46.44	0.443701	-0.333978	0.250783	0.467039	0.507847	0.0407252	-0.306982	-0.0892631	0.268223	-0.0704842	0.252583	0.127368	-0.200016	0.153135	-1.23076	0.0659173	-0.135707	0.440274	0.328409	-0.23474	0.155133	0.604219	0.286219	0.547488	-1.73381	0.0329076	-0.0198996	0.248718	0.321298	0.700997	-0.110274	0.242295	-0.0996668	-0.0557007	-0.0808039	-0.119314	-0.0101523	0.826475	-0.143981	-0.0674771	0.177388	0.202507	0.137994	-0.171363	0.0761011	0.535599	0.10325	-0.0124135	-0.320533
76.07623__40.92	0.934458	0.0458301	-0.500437	0.691996	-0.0728431	-0.915789	0.357457	0.397851	0.338845	-0.456424	0.474493	-1.41372	-0.361761	-0.269287	0.942348	0.0407944	-1.10214	0.274188	0.0698689	-0.30603	-0.171248	0.857491	-0.0638887	0.0582692	0.469355	0.217593	1.01805	0.719857	0.333928	-0.471814	1.39577	-0.753697	-0.64529	1.34381	0.0715898	-0.232097	-0.324632	-0.152477	-0.429844	0.505943	-0.641701	0.388995	-0.456808	-0.323342	1.15933	-0.082183	0.315703	0.516472	0.747635
80.94757__39	0.244776	0.0270123	-0.603941	0.237882	-0.296528	-0.177694	-0.0300443	0.0920119	-0.0450333	-0.693361	0.185438	-0.184254	0.0436696	-0.216496	0.143355	-0.113018	-0.00768932	0.207004	0.0915219	-0.596843	0.080243	0.124498	-0.310618	0.00919747	0.220238	-0.0589668	0.199866	0.0728667	-0.0701493	-0.200102	-0.217441	-0.144671	-0.251407	-0.0700193	-0.345475	0.130567	-0.265298	-0.545799	-0.262747	-0.560856	0.251862	-0.245978	-0.128185	0.165766	-0.558601	-0.139961	-0.300471	0.0979762	0.167523
82.94466__39.06	0.183172	-0.0773995	-0.668684	0.275404	-0.373086	-0.273217	0.0525865	0.0869162	-0.0599909	-0.676588	0.145136	-0.188336	0.0746	-0.221525	0.040684	-0.128726	0.0311043	0.0839938	0.202292	-0.730614	-0.074054	0.133052	-0.184581	0.00896121	0.158723	0.0095418	0.161595	0.135993	-0.10501	-0.278248	-0.135458	0.0687583	-0.149781	0.039978	-0.20955	0.219942	-0.00336423	-0.407169	-0.121559	-0.569748	0.370938	-0.333413	-0.160985	0.0146789	-0.59647	-0.12672	-0.386811	0.169191	0.249615
84.08015__46.5	1.07131	-0.170358	0.212493	0.37303	0.183271	0.820492	0.150886	-0.123943	-0.0861833	0.494775	-0.231865	0.697314	0.398981	0.13965	-1.50741	-0.533619	-0.171486	0.28095	-0.26282	-0.755038	-0.361119	0.826858	0.456407	0.0833715	-0.560518	0.934976	0.20875	0.399102	-0.261124	0.488878	-0.373579	0.0530154	-1.00257	0.118821	-0.190526	-0.0106796	-0.374684	-1.05435	0.0610983	-0.549397	-0.148505	-0.0864551	0.0377288	0.170978	0.247698	-0.361272	-0.519338	-0.0015734	-0.350126
85.02794__46.56	0.0368693	0.00980682	0.224517	0.154944	-0.181418	0.0016397	-0.401403	0.0704051	-0.45981	-0.149597	-0.181425	0.20028	-0.387371	-0.346586	-0.712999	-0.096251	-0.179643	0.176579	-0.29948	-0.285042	0.216832	-0.0943637	0.162154	-0.181458	-0.0412611	0.00158068	0.0865996	-0.0282875	-0.00940133	-0.104216	0.0575366	0.199366	-0.05469	0.0848876	-0.167988	-0.132462	-0.171944	0.366432	0.00993424	-1.41311	0.131951	0.328736	-0.568489	0.368306	-0.184854	0.995148	0.601184	0.595309	0.967572
85.06502__458.52	-1.00564	-0.268676	-0.504412	0.00710396	-0.00602407	0.501903	0.968559	-0.145583	0.37425	0.444747	0.689177	1.04105	0.0326748	0.423209	0.431176	0.135575	0.289902	0.452626	0.562567	0.261277	0.0676638	0.16203	-0.236577	-0.485246	-0.237998	-0.694724	-0.107204	0.494742	0.506736	-0.146137	-0.13872	0.0105229	0.479598	-0.164023	0.177975	-0.182413	-0.0421533	-0.0107553	-0.25288	0.0695158	-0.395895	-2.32774	0.142733	0.548332	0.224875	-0.373507	0.501506	-0.524646	0.183706
86.09638__75.96	0.0465074	-0.129579	-0.257103	-0.15305	-0.329549	0.0178993	-0.233359	-0.241815	-0.302805	-0.279568	0.248598	0.0157815	-0.68118	-0.509518	-0.176653	-0.273467	-0.547827	0.368011	0.0404864	0.187316	-0.165603	0.117726	0.180081	0.185153	0.253942	-0.13193	0.210283	0.122028	0.392445	0.171743	0.0962897	1.1336	0.235038	-0.355679	-0.298974	0.31832	-0.0886958	0.584708	-0.364214	-0.621926	-0.165362	0.812323	0.173091	-0.213566	0.239606	0.312566	-0.435545	0.374077	-0.0155755
86.09644__46.86	0.109301	-0.0984518	-0.0824076	-0.0928098	-0.16177	0.198931	-0.0800907	0.171437	-0.0684576	-0.141805	0.104471	0.154197	-0.201454	0.0467564	-1.66972	0.0254681	-0.187549	0.275213	0.0496002	-0.237047	-0.128802	0.226796	0.21216	0.281698	-1.86124	-0.11812	0.153201	0.179019	0.32459	0.0791528	0.169853	0.683358	0.258981	-0.0925774	0.222953	0.274645	0.217557	-0.0970633	0.0167584	-1.58913	0.012702	0.317776	0.218589	-0.0590598	0.306878	0.202118	-0.242273	0.274293	-0.768363
86.09648__86.88	0.233665	-0.229563	-0.0966603	0.0144931	-0.311716	0.0699026	-0.244944	-0.0391843	-0.319661	-0.434071	0.0895258	0.000230687	-0.592576	-0.358317	-0.00649497	-0.317941	-0.402529	0.391471	0.086925	0.247877	-0.154202	0.345413	0.283736	0.140848	0.383704	0.0676951	0.305716	0.170477	0.508515	0.155952	0.0907836	1.01855	0.132477	-0.323327	-0.186844	0.0848302	-0.0155103	0.403101	-0.206972	-0.735256	-0.186246	0.829037	-0.00578185	-0.26034	0.284278	0.402658	-0.286766	0.471563	-0.00257411
86.17798__86.94	0.169259	0.101558	0.068421	-0.103961	-0.106326	0.0858286	-0.134876	-0.059748	0.0165351	-0.17652	0.192437	0.0700125	-0.205202	-0.121157	0.158049	-0.22123	-0.160368	0.356881	0.0580994	0.206333	-0.133996	0.297091	0.23063	-0.0116899	0.56238	0.128542	0.376325	0.205288	0.620122	0.205051	0.0418489	0.839471	0.192971	-0.431243	-0.327794	-0.365395	-0.264094	0.259003	-0.248021	-0.963693	-0.165996	0.580183	0.0254132	-0.242502	0.136042	0.262134	-0.0103875	0.467242	0.116462
90.97607__36.36	0.00247613	-0.128373	-0.667081	0.141812	-0.126577	-0.00347784	-0.0812667	0.149296	0.0395917	-0.401273	0.0858681	-0.0900838	0.200545	-0.0702701	0.086171	0.11451	0.097501	0.0913777	0.0520813	-0.550104	0.0354278	0.0248329	-0.136432	0.0641435	0.160381	-0.00769439	0.0888675	0.134858	0.0376991	-0.0210967	-0.0178717	0.090504	-0.0622146	-0.0431294	-0.123143	0.254434	-0.0202006	-0.849623	-0.155745	-0.273415	0.195191	-0.35217	-0.120698	0.149116	-0.412129	-0.0969475	-0.220448	0.0758477	0.0188322
95.08514__462.12	-1.26333	-0.380779	-0.449064	-0.0232088	0.137425	0.565882	0.953933	-0.570134	0.415926	0.412357	0.776593	0.913958	0.0444287	0.3067	0.459229	0.228127	0.162302	0.322877	0.541709	0.212727	0.0656914	0.0951925	-0.238771	-0.416631	-0.208648	-0.618658	-0.12864	0.432631	0.382836	-0.0969377	-0.191214	0.0822554	0.369965	-0.223666	0.0710619	-0.0590509	-0.0948171	-0.116105	-0.256193	0.0487488	-0.323391	-1.85043	0.13057	0.372985	0.192253	-0.323678	0.572494	-0.448321	0.425264
95.08531__468.36	-1.16432	-0.463256	-0.490536	0.0446517	0.0907428	0.514355	0.887604	-0.341943	0.448577	0.32373	0.823556	0.874656	0.115252	0.349096	0.428056	0.24671	0.137327	0.280989	0.495594	0.284359	0.123749	-0.0334153	-0.251554	-0.316513	-0.187672	-0.53466	-0.144128	0.404606	0.476909	-0.22883	-0.160545	0.0576138	0.38848	-0.116545	0.111462	0.00679581	-0.0542579	-0.116208	-0.312825	0.0481212	-0.514128	-1.608	0.0322436	0.348827	0.240212	-0.385574	0.623803	-0.488856	0.335654
96.92095__38.94	0.0915936	0.0673733	0.16525	-0.00779464	-0.010339	0.0566697	0.109537	0.0425123	0.0804621	0.0294782	-0.129594	0.0121242	-0.0648362	0.15921	0.0174228	-0.109746	0.149766	-0.030087	-0.0576925	0.107574	-0.124881	0.0365054	0.0105205	0.0131417	-0.161611	0.193075	0.0483728	-0.00822811	-0.159251	-0.0479684	-0.0181508	0.00260065	-0.00798942	0.106582	0.268232	-0.030261	-0.0247637	-1.26169	0.0663282	0.121283	0.153396	-0.141101	0.0999565	0.0213367	0.137306	0.131028	0.296367	0.157362	0.104677
98.91788__38.94	0.118358	0.135667	0.0527198	-0.044277	0.0786855	0.161688	0.170691	0.0988431	-0.000243582	-0.0144198	-0.119411	0.116834	-0.216651	0.091186	0.0219071	-0.0856286	0.116489	-0.104855	-0.0877936	0.0323026	-0.14231	-0.0921162	-0.0269122	-0.109644	-0.0730593	-0.051526	-0.135453	0.0450146	0.111091	-0.0919998	0.197398	-0.0766374	-0.0778124	0.415475	0.187393	0.121918	0.277515	-1.08541	0.191823	0.0312983	-0.0427171	0.00269805	0.219124	-0.0082485	0.00882876	0.325085	0.206365	0.0551372	0.220334
104.05219__46.8	0.232631	0.065425	-0.18399	0.0613159	0.169455	0.0348855	0.186738	-0.062751	0.195258	0.131586	0.121052	0.465146	-0.042178	-0.0183298	-1.58099	0.0240363	0.179151	0.376316	0.184987	-0.566418	-0.0999957	0.248727	0.362849	-0.0483015	-1.64965	-0.283429	0.271452	0.566836	0.225079	0.0665072	0.275777	0.493822	-0.108233	-0.0252448	0.217253	0.665274	0.260802	-0.354506	-0.232426	-1.59883	-0.283236	0.555949	0.189591	-0.243849	0.158439	0.153181	-0.0474326	0.513804	-0.390592
104.10076__470.52	0.138976	-0.485742	0.363704	-0.106485	-0.0579784	-0.28871	-0.195625	-0.0472734	-0.588468	0.0572763	0.168617	-0.469129	0.337796	-0.171916	-0.0631311	-0.014197	-0.231872	-0.126358	0.223576	-0.43957	0.0923802	0.369063	0.214029	-0.254737	-0.200116	-0.0274223	0.207864	0.346699	-0.237149	-0.100341	-0.263979	-0.23075	-0.0563934	-0.146612	0.121077	0.172387	-0.118319	-0.86255	-0.488099	-0.239155	-0.0199544	-0.303928	0.132827	-0.52756	-0.0646892	0.0206702	0.153969	0.563925	0.841554
104.10612__480.54	0.0874042	0.277537	-0.0807989	0.11171	0.144813	0.359066	-0.0839248	0.316863	0.182402	-0.0249932	-0.179208	0.19236	-0.145577	0.226421	-0.110835	0.0733265	0.277545	-0.0589613	-0.182989	0.179782	-0.00603693	-0.197094	0.00876675	0.0623067	0.150317	0.0544556	-0.108677	-0.466777	-0.0239787	0.050786	-0.0338696	0.186026	-0.0405919	0.12961	0.163676	-0.0251964	0.226545	0.458865	0.198019	0.229592	-0.105583	-0.153825	0.0523462	0.127647	0.260165	0.231271	-0.134307	-0.296287	-0.578625
104.10619__435.24	0.889948	-0.744997	0.397868	0.544715	0.459634	-0.178989	-0.845127	-0.0566284	-0.362608	0.412612	0.98841	-0.108878	0.299063	-0.420631	0.367091	0.26313	-0.572976	0.234355	-0.0284253	0.212466	0.376902	0.776444	0.281029	0.0709863	-0.134567	-0.146676	0.322481	0.610247	-0.283311	-0.0886319	0.149717	-0.205488	0.250903	0.229828	-0.0850928	-0.0398108	0.182325	-1.07997	-0.764731	0.304102	-0.308606	-0.0585523	-0.0848316	-0.363964	0.377074	-0.148453	0.438473	0.300602	0.650791
104.10625__527.28	0.182999	-0.302603	0.185396	0.3028	0.260367	0.066574	-0.321158	0.0969616	-0.0608349	0.0897837	0.0912614	-0.16755	0.129105	0.160797	0.628574	0.320101	0.21119	0.345067	0.284631	0.492716	0.213518	0.320991	0.301719	0.176992	0.309571	0.150691	-0.186399	0.0991448	-0.174753	0.264699	0.312126	-0.0116559	0.172196	0.197095	-0.179027	0.0679321	0.0836805	-0.232917	-0.465706	0.415059	-0.0790213	-0.0341178	0.127302	-0.108852	0.0720351	0.0457148	0.0823286	0.105459	-0.543949
104.1066__489.42	0.182602	-0.282385	-0.0510231	-0.127407	-0.15746	0.0435551	-0.34345	0.0544645	0.0905854	0.308812	0.274415	-0.216014	0.237075	-0.247677	-0.0510244	0.192912	-0.261166	-0.0925145	-0.10469	-0.229036	0.0800729	-0.0104213	0.0214621	-0.219017	0.189637	0.108847	-0.142984	0.228764	-0.0755057	-0.443392	-0.246622	-0.378123	0.0176262	-0.420006	-0.280958	0.112615	-0.0781973	-0.636089	-0.335825	-0.070909	-0.0925275	-0.57582	0.121957	-0.548539	-0.117838	-0.175594	0.271526	0.515045	0.712222
104.10712__40.98	-0.254028	0.120818	-0.377816	0.316828	-0.261523	0.0351931	-0.28343	-0.0571105	0.356857	-0.192405	-0.144943	-0.0449339	-0.828205	-0.865865	-0.227805	-0.214251	-0.278982	0.0384858	0.554423	-0.111127	-0.352956	0.322566	-0.317935	0.46298	0.0273178	0.0341569	-0.667523	0.044352	-0.377095	0.733011	-0.511666	0.914929	-0.841376	-0.436115	-0.155373	0.539306	-0.395614	0.0580035	-0.427481	-0.643647	-0.95011	0.109421	-0.103726	-1.16812	0.134625	-0.133608	-0.388337	0.104529	-0.185362
104.10721__459.24	0.157542	-0.196884	0.00318486	-0.0125834	0.00911314	-0.0246802	0.223689	0.0704537	0.0390796	0.0155901	0.154009	-0.171194	0.00137765	0.0104768	-0.0234576	0.183047	-0.231999	-0.296458	0.118505	-0.184833	0.0786796	-0.0884147	0.0752175	-0.0577707	0.117829	0.0945927	-0.02458	-0.0835679	0.0695657	-0.115019	-0.106468	-0.19382	0.068301	-0.108252	0.0474437	0.166857	-0.238907	-0.492572	-0.183345	0.0787216	-0.146997	-0.38738	0.0125098	-0.546506	0.126568	0.0173211	0.09407	0.254839	0.508936
104.53515__245.82	-1.16131	-0.719016	-0.364133	-0.0692613	-0.181216	0.114554	0.386316	-1.25216	0.141971	-0.122799	0.403526	0.875496	0.239567	-0.131694	0.577598	0.185904	0.252476	0.647195	0.609856	0.321821	0.527618	0.022581	0.210928	-0.101636	-0.089446	-0.738908	-0.221592	0.851718	0.361177	-0.34646	-0.301321	0.0755812	0.0328993	-0.697606	-0.502305	-0.495612	-0.274813	0.419918	-0.381841	-0.880441	-0.313286	0.494722	-0.071944	0.316333	0.18264	0.301232	0.0929553	-0.168229	0.363021
105.54414__462.72	-0.791655	-0.30587	-0.145501	0.100786	0.115267	0.401546	0.474138	-0.407173	0.31209	0.44986	0.485543	0.25441	-0.46997	0.041932	0.0804862	-0.0286724	0.0971646	0.411141	0.440069	0.174462	0.0249534	0.0724178	-0.289683	-0.165077	-0.056671	-0.467735	0.118775	0.126515	0.23183	-0.0192408	0.137851	0.0750269	0.28676	-0.412204	0.249707	0.233362	0.000804872	0.138292	-0.262846	0.101712	-0.244676	-3.00358	0.138603	0.160806	0.148446	-0.080065	0.328478	-0.292403	0.0623708
106.94994__36.54	-0.0480517	0.145559	0.147877	-0.337449	0.188742	0.249623	0.185559	0.240191	0.226429	0.390892	-0.176026	0.202682	0.116622	0.272655	-0.0366864	0.109522	0.127693	-0.0283822	-0.0570651	0.348501	-0.0223011	-0.0130681	0.13049	0.103188	-0.198836	0.0753901	-0.0639893	0.141739	0.10411	-0.0338741	0.211219	0.0660015	0.352265	0.151963	0.431686	-0.0838411	0.36108	-1.60689	0.465038	0.499266	0.0169775	-0.248475	0.0130325	-0.110375	0.264137	-0.0274756	0.0735466	-0.1344	-0.000799664
109.09988__467.28	-1.11105	-0.389005	-0.449499	-0.0562045	0.205916	0.522249	0.824391	-0.533884	0.364337	0.32355	0.76995	0.636437	0.0257461	0.222088	0.512566	0.316704	0.223798	0.364991	0.490524	0.280649	0.122467	0.0108375	-0.253164	-0.266208	-0.22597	-0.480822	-0.0988879	0.501343	0.461067	-0.0399448	-0.0657779	0.0375377	0.320454	-0.384884	0.0624586	-0.11197	-0.15693	-0.160361	-0.423344	-0.031107	-0.329558	-1.71759	0.0913588	0.420743	0.291825	-0.324381	0.551444	-0.368016	0.303486
109.10121__462.06	-1.11432	-0.338408	-0.399125	-0.0100142	0.0538446	0.558815	0.941256	-0.457701	0.391688	0.424511	0.795281	0.773857	-0.0362172	0.211188	0.365163	0.201627	0.142184	0.347725	0.539357	0.229464	0.120308	0.00727362	-0.2209	-0.363978	-0.147227	-0.512337	-0.143262	0.50696	0.472766	-0.120394	-0.0481859	-0.0499101	0.322927	-0.175207	0.104911	-0.113875	-0.0794719	-0.0928084	-0.33898	0.0289499	-0.37186	-1.9722	0.102857	0.473412	0.234228	-0.231547	0.546602	-0.456411	0.342687
110.00903__33.9	0.297601	0.121623	0.0922436	0.0103377	-0.0154497	-0.178144	0.105941	-0.225787	-0.0806729	-0.230599	0.361475	0.0319258	-0.399045	-0.246908	0.113073	-0.504307	-0.572342	-0.0253666	0.0840655	-0.123896	-0.100841	-0.0965515	-0.0694135	-0.128466	0.0225894	-0.531471	0.309911	-0.325622	-0.286225	-0.387132	-0.147262	-0.296915	-0.47546	-0.21548	-0.322995	-0.28854	-0.267965	0.976879	-0.391772	-0.74462	-0.0895519	0.91742	-0.0656455	0.340978	0.0350398	0.128848	-0.0747646	0.105932	0.015606
112.8959__38.94	0.0227105	0.177392	0.798158	-0.187335	0.344827	0.231262	0.18489	0.128926	0.207614	0.729724	-0.295134	0.135697	-0.119875	0.377793	-0.107081	0.0403168	0.187664	-0.0807762	-0.0236304	0.743137	-0.172632	-0.139606	0.313652	-0.0342618	-0.304743	0.149615	-0.210981	0.048088	0.17247	0.0192293	0.222152	0.13622	0.0790399	0.0454854	0.448119	-0.0968457	0.258064	-0.977808	0.49531	0.564762	-0.308872	0.0878977	0.129123	-0.234518	0.641667	0.102591	0.503585	0.0373169	-0.027059
113.54131__245.88	-1.17758	-0.661021	-0.512857	-0.126696	-0.310225	0.133076	0.490904	-1.46196	0.0865282	-0.120577	0.296257	0.964113	0.116479	-0.0374399	0.562351	0.100974	0.291415	0.495931	0.499055	0.0667799	0.625706	0.0400362	0.150763	-0.118504	0.142313	-0.250431	0.0549221	0.717158	0.448558	-0.254248	-0.241623	-0.0101403	-0.111406	-0.566354	-0.554373	-0.620758	-0.239683	0.34211	-0.126951	-0.843722	-0.377675	0.648764	0.0950763	0.449935	0.0282542	0.313614	0.142721	-0.111565	0.156367
114.06631__41.52	-0.704854	0.304374	0.337261	-0.288872	-0.241174	0.50502	0.0537334	0.324079	-0.146041	-0.117702	-0.370143	-0.162575	0.276045	0.743122	-0.598387	-0.364751	0.211278	0.362154	0.160908	-0.231443	0.171954	-0.490997	0.499953	-0.0555777	-0.292311	0.00979315	-0.375159	0.0121188	0.0134736	-0.411798	-1.01003	-0.346517	-0.732267	-0.745435	0.211478	-0.283004	0.343462	0.349213	0.265301	-0.281629	0.4807	-0.308718	0.550421	0.349006	-0.662443	-0.125449	-0.145533	0.2799	-0.270944
114.8932__38.82	0.00252326	0.145845	0.776539	-0.324644	0.388286	0.192778	0.228192	0.136339	0.219563	0.709424	-0.373158	0.170068	-0.14149	0.309602	-0.2186	-0.0388387	0.17863	-0.15068	-0.165332	0.738205	-0.274848	-0.0757525	0.276616	0.084717	-0.205499	0.0304041	-0.208908	-0.136931	0.0295949	0.0266449	0.221383	0.0143546	0.15109	0.288953	0.549292	-0.13066	0.239505	-0.918785	0.479805	0.644125	-0.209632	0.187947	0.14414	-0.179967	0.720938	0.170343	0.45468	-0.0445234	0.00559319
116.07013__42.54	-0.235048	-0.621691	-0.177655	-0.391966	-0.202263	0.486596	-0.191656	-0.262137	-0.0557648	-0.250153	-0.123438	0.198388	-0.215943	-0.609315	-0.494374	-0.274676	-0.715958	0.269149	0.333364	-0.224263	-0.0886092	-0.363057	0.149766	0.114466	-0.1468	-0.595838	-0.0505143	-0.1141	-0.1338	-0.158782	-0.2254	0.360955	0.233959	-0.802301	0.0415764	0.65871	0.235066	-0.183999	-1.02286	-0.66983	-0.0162288	0.548745	0.104465	-0.671796	-0.135842	-0.478309	0.112301	0.0147333	-0.370221
116.891__38.82	-0.0379951	0.12357	0.843712	-0.00319481	0.330266	0.247361	-0.0629495	-0.245278	-0.0318384	0.593607	-0.64242	0.320746	-0.215692	0.373873	-0.121523	-0.135421	0.26026	-0.425048	-0.221863	0.73777	-0.225127	-0.095915	0.280916	-0.03925	0.13481	-0.0934412	-0.562712	-0.0352352	-0.0533151	-0.0362477	0.0766518	-0.0463179	0.107554	-0.0479662	0.698147	0.165402	0.326381	-0.845803	0.275122	0.650524	-0.151124	-0.0268478	0.134213	-0.0530681	0.506336	0.0654838	0.720303	0.263207	0.144034
118.08582__40.68	-0.0825201	0.714766	-0.226117	0.227271	-0.0284062	0.369825	0.465153	0.180982	0.512096	0.166839	0.0226748	-0.0170489	-0.000931297	0.0851507	-0.122122	-0.205388	0.303423	0.271903	0.24021	0.0546992	-0.45943	-0.462234	-0.0951011	0.535481	0.150055	0.23597	-0.301206	0.0623201	-0.429091	-0.457443	-0.726116	0.209155	-1.2543	-1.14555	-0.309959	0.29928	-0.238589	-0.186127	-0.1734	-0.453247	0.0231414	-0.228011	0.188088	-0.154149	-0.262693	-0.240881	-0.138567	-0.0867114	-0.0270848
118.08604__46.5	0.32588	-0.164403	-0.0479582	-0.0450536	-0.0690579	0.0714156	-0.198998	0.0842934	-0.160791	-0.154572	0.146147	0.230013	-0.12998	0.0228833	-1.58818	-0.0501644	-0.302812	0.266999	0.199143	-0.268825	-0.146495	0.179676	0.10268	0.185272	-1.81161	-0.217245	0.125986	-0.0212128	0.336109	0.195529	0.166876	0.527119	0.345864	-0.177978	0.149782	0.114103	0.207532	0.172847	-0.284757	-1.68611	-0.0475098	0.467787	0.0114681	-0.196013	0.428303	0.116926	-0.240983	0.243199	-0.643615
118.18205__42.36	0.201711	0.1233	0.230228	-0.196524	-0.509501	-0.0361212	-0.870362	-0.285614	-0.200536	-0.0211397	0.123346	0.00583634	-0.304564	0.1658	0.288309	0.0644494	-0.767479	0.693336	0.414486	-0.376454	0.206784	-0.4601	0.125632	-0.116477	-0.169978	0.00674234	0.387129	0.144097	-0.25464	-0.0178115	-0.140349	-0.0401857	-0.726602	-0.621325	-0.0822784	-0.0848395	0.0127999	0.285585	0.158496	-0.0241418	0.457642	0.526938	0.152774	-0.349415	0.11098	-1.03778	-0.349642	-0.600709	0.206201
119.05006__468.84	-0.843603	0.199259	-0.0921879	0.202084	0.344416	0.911755	0.607915	-0.316276	0.488825	0.51183	0.385565	0.693568	0.0696704	0.226019	0.359859	0.165237	0.204834	0.177347	0.479851	0.153281	0.151734	-0.142453	-0.106229	-0.325507	-0.220328	-0.428387	-0.776554	-0.0434383	0.388253	-0.730859	-0.0903803	-0.084728	0.355611	0.135401	0.0740285	-0.0888055	-0.0510994	0.52953	-0.151896	0.256941	-0.492039	-0.325939	-0.145421	0.304509	0.186388	-0.493753	0.281776	-0.554511	0.333731
120.07996__47.1	0.114823	-0.0773374	0.162169	-0.0598341	0.188617	-0.0060724	0.135496	0.0775027	0.0770789	0.0922088	0.0212488	-0.0248265	-0.112039	-0.223802	-1.35365	-0.0646705	0.281953	0.0634256	0.454885	-0.5316	-0.263187	0.169704	0.197453	0.135793	-1.27748	0.010493	0.0197626	0.28624	0.0309854	0.214664	0.0152018	0.324046	-0.215758	-0.319973	0.059942	0.221974	0.218834	-0.9959	-0.0259886	-1.56427	-0.170823	-0.176812	0.4835	-0.32771	0.0166332	-0.144797	-0.40609	0.0560951	-0.9552
120.08005__150.24	0.0925905	-0.146449	0.0979993	-0.000130192	0.0391378	-0.170832	-0.0617694	-0.228181	-0.151826	-0.0927229	0.0399753	-0.171576	-0.545936	-0.582251	-0.024578	-0.299059	0.0404353	0.184324	0.464716	-0.127166	-0.291643	0.215983	0.213561	0.0606381	0.436649	0.0777989	0.076044	0.262339	0.189874	0.283415	-0.0291781	0.687639	-0.37614	-0.511797	-0.399389	0.168555	-0.0170701	0.145574	-0.367363	-0.603574	-0.436504	0.523766	0.356848	-0.523532	0.0224271	0.0600534	-0.44701	0.16294	-0.245448
120.17551__150.06	0.266208	0.0949698	0.254643	0.150024	-0.146756	-0.0117791	0.158155	0.0854563	0.0197717	0.118009	-0.139294	0.338833	0.516638	0.647239	-0.2569	0.434027	-0.226936	-0.368181	-1.08994	-0.31651	0.0497175	-0.416398	-0.262945	0.178686	0.439749	0.192783	0.1689	0.415168	0.278994	0.369917	0.0590371	0.771917	-0.136732	-0.161826	-0.152204	0.345966	0.13513	0.335606	-0.414002	-0.312075	-0.250514	-0.3991	-0.758845	-0.323994	-0.103117	0.0522475	0.255017	-0.531767	0.39857
120.54801__419.88	-1.27022	-0.669698	-0.443812	-0.110008	-0.205676	0.264945	0.243264	-1.54242	-0.138602	-0.0405391	0.106141	1.08008	0.458846	0.409266	0.679929	0.264583	0.525629	0.421986	0.427717	0.124513	0.173755	-0.334002	0.243854	-0.111168	-0.486388	-0.612806	-0.0507522	0.482194	0.160043	-0.266206	0.0928641	0.108477	0.147754	0.021244	-0.162574	-0.372514	0.129049	-0.358989	-0.0528272	-0.390127	-0.27062	-0.245556	-0.0601766	0.495345	0.0959635	-0.0340308	0.202405	-0.289059	0.133754
122.92416__36.6	-0.133175	0.215425	0.811238	-0.280157	0.501691	0.290203	0.3037	0.208295	0.215823	0.92428	-0.472353	0.271002	-0.0450183	0.389203	-0.142442	0.0957053	0.21988	-0.190502	-0.159116	0.84286	-0.158232	-0.211404	0.338775	0.137328	-0.406782	-0.00547376	-0.430528	-0.110191	0.0486881	0.00728813	0.24796	0.0254641	0.325479	0.301658	0.755679	-0.0751554	0.435111	-1.23743	0.613159	0.892308	-0.312043	-0.0489532	0.177633	-0.118028	0.752112	0.0722334	0.484501	-0.05964	-0.101455
123.1161__457.5	-0.982649	-0.307456	-0.454681	-0.00649127	0.0743586	0.291165	0.8355	-0.378606	0.316679	0.241126	0.458262	0.930378	0.178974	0.383531	0.321155	0.160763	0.286696	0.506455	0.52908	0.11519	0.0457353	0.0547873	-0.191808	-0.309388	-0.248408	-0.480533	-0.0651365	0.447378	0.502655	-0.132039	0.0657338	-0.0345208	0.494373	-0.0702252	0.153729	-0.148412	0.0261181	0.115649	-0.132452	-0.131752	-0.179336	-0.764159	-0.000622661	0.495027	0.198743	-0.375458	0.439164	-0.542465	0.132065
124.50806__47.4	0.0697218	0.101025	0.138455	0.0851831	-0.0773563	0.166057	-0.000310331	0.276792	0.0677628	-0.234075	0.0329325	0.352506	0.168806	0.288085	-3.61342	0.124723	0.157256	0.371629	-0.63332	-0.415533	0.0150623	0.0661917	0.158637	-0.219691	0.00115214	-0.349098	0.0607615	0.0590606	-0.576184	0.0147036	-0.204948	-0.241999	0.105207	0.307962	0.567038	0.468527	0.246113	-0.15951	0.258527	-2.82066	-0.071412	-0.0551367	0.144448	0.300004	0.172226	-0.174419	-0.0259185	0.0895538	-1.04192
124.92243__36.6	-0.228735	0.118369	0.771826	-0.423709	0.507884	0.206244	0.301475	0.159769	0.254976	1.00688	-0.215563	0.36	-0.00900826	0.353417	-0.0262034	0.133225	0.404872	-0.304039	0.024735	0.98514	-0.133914	-0.103282	0.394284	-0.0629123	-0.671968	0.140067	-0.390488	-0.0761646	-0.0473894	0.173189	0.231925	0.0787973	0.41638	0.358217	0.759299	-0.120553	0.35721	-0.640611	0.686574	0.96935	-0.0844639	0.211135	0.233557	-0.343694	0.806134	0.0212296	0.590826	-0.197038	-0.21773
126.05681__492.48	-1.33087	-0.544912	-0.538862	-0.16965	0.0278922	0.420121	0.622769	-0.645208	0.150515	-0.0563469	0.314534	0.909163	0.263193	0.289365	0.57672	0.121898	0.344371	0.430849	0.400635	0.0631564	0.184155	-0.13136	0.0279587	-0.323114	-0.395469	-0.569031	-0.204291	0.333759	0.20008	-0.360421	-0.255685	-0.123271	0.250255	-0.291981	0.102138	-0.0781591	-0.0419239	-0.0905478	0.0745563	-0.191007	-0.355705	-0.412156	0.227296	0.56791	0.215306	-0.073615	0.281194	-0.466012	0.0419064
128.1429__65.4	0.245767	0.22497	0.314249	0.360972	-0.191081	-0.376009	-0.184397	-0.44262	-0.22478	-0.106107	0.103245	-0.131731	-0.287961	-0.143299	-0.383858	-0.149143	0.00179644	0.115099	0.0260565	0.0253229	0.259455	0.0746402	0.0434104	-0.231292	0.567199	0.470324	0.427145	0.0237682	-0.0273371	0.36249	-0.0502812	0.446224	-0.0674158	-0.167547	-0.69652	0.0389538	-0.250764	-0.922968	-0.590334	-0.195236	-0.495561	0.0134043	-0.206656	-0.153958	0.0431221	0.0949589	0.00736572	0.0270021	0.37188
129.05087__46.74	0.0642708	0.152054	0.0116422	0.127397	0.128572	0.00148896	0.146127	0.0834524	0.136609	0.24887	0.0170603	-0.0514401	0.236496	0.0273188	-2.45097	0.306405	0.252664	0.0716192	0.231199	-1.04532	0.267006	0.214498	-0.0442546	-0.015448	-2.36097	0.322058	0.237473	0.267228	0.0764843	0.160033	0.165075	-0.0457385	0.0369189	0.0185332	-0.0772802	0.0129496	-0.0921473	-0.309646	0.0368187	-1.55057	0.152348	-0.0842088	0.00797964	0.103986	-0.145147	-0.0202597	0.0724036	-0.0424531	-0.962507
130.08495__46.44	0.912088	-0.116259	0.250184	0.222977	-0.0145397	0.645659	0.0890056	-0.170833	0.0148254	0.339553	-0.252444	0.686889	0.408805	0.0394199	-1.87639	-0.622856	-0.263348	0.187444	-0.281104	-0.838961	-0.391829	0.685155	0.307804	-0.028066	-0.640868	0.934777	0.161125	0.499148	-0.206939	0.47285	-0.159511	-0.0318722	-0.900249	0.190071	-0.20877	-0.0589103	-0.301656	-0.724088	0.00366647	-0.624532	-0.220135	-0.182281	-0.137801	0.0450158	0.16735	-0.398764	-0.52832	-0.0183268	-0.389125
130.15802__207.9	0.172988	0.0982101	0.184639	0.185002	-0.0210512	-0.0917883	-0.11174	-0.213116	-0.163642	0.0435442	0.0562831	-0.204536	-0.20049	-0.128164	-0.104731	-0.0817351	-0.0680432	-0.0209261	0.0581431	-0.0563983	0.150547	-0.00347553	-0.0117739	-0.0554383	0.273838	0.234484	0.0945368	-0.140691	-0.0525842	0.0550671	-0.216742	0.096346	-0.084889	-0.0345051	-0.415124	-0.0908235	-0.314937	0.174399	-0.12496	-0.266025	-0.191218	0.222739	-0.256025	0.0140669	-0.0541164	0.163148	0.0125438	0.0602866	0.0102628
130.18549__46.32	-0.671932	-0.038324	0.465676	0.0127195	0.241503	-0.302028	0.310716	0.00263308	-0.165795	0.587707	-0.114511	-0.496114	-0.599904	0.209064	0.128286	-0.338857	-0.107191	0.413436	-0.647982	-0.58262	-0.608305	-0.111015	0.158075	0.241215	-0.704053	0.388106	0.412809	0.882595	-0.772549	0.93215	0.310974	0.307955	-0.950719	0.427254	-0.216332	0.217731	-0.0197608	-0.766511	0.215509	-0.363207	-0.160046	0.0825765	0.151044	0.223597	0.475121	-0.0522674	-0.286754	0.199156	-0.0884531
130.2574__210.3	-0.151608	0.0239725	-0.401482	-0.413931	0.113353	0.301332	0.243789	0.148628	-0.193438	-0.325183	-0.175435	0.213484	-0.019682	-0.155735	0.0135209	-0.74905	0.142048	-0.436489	0.202993	0.292588	0.270933	-0.646978	0.41807	0.327872	0.330635	0.441135	-0.205992	-0.0380699	0.438971	0.473085	0.20451	0.595175	-0.358538	0.350156	-0.398903	0.382204	-0.338643	0.567726	-0.52452	-0.415159	-0.184812	0.245779	-0.0935914	0.168065	0.0980779	0.0664421	0.0755878	0.076725	0.172887
130.52528__51.48	-0.239612	-0.127546	-0.467343	0.0190788	0.0536637	0.225756	-0.16092	0.00976541	0.00566782	-0.00153715	-0.0269312	0.168257	0.217849	0.0316784	-0.591867	0.728693	0.261911	0.00319754	0.359466	0.335055	0.76716	0.01969	0.296491	0.146732	-0.0767145	-0.119849	-0.245612	0.105806	0.0216968	0.641173	-0.0343864	0.112184	0.746216	-0.439405	-0.135255	-0.183682	0.00782588	-0.754388	-0.230249	-0.144563	-0.130354	0.171441	0.251055	-0.0106013	0.0608615	0.0211933	-0.143995	-0.297771	-0.221632
130.53448__355.62	0.737156	-0.399831	-0.0438766	1.13124	0.359935	-0.413265	-0.180823	0.36038	-0.409569	-0.175558	0.137738	0.345568	0.390589	0.0330516	-0.0625298	0.234	-0.716661	0.77031	0.343504	-0.189136	0.179961	0.702094	1.14282	0.388346	0.610644	0.0235432	0.11141	0.153219	0.293819	0.485851	-0.0783356	0.0405552	-0.0570342	0.606575	-0.0610349	0.225553	0.216006	0.463937	-0.323499	-0.0291879	0.276873	0.649582	0.266764	0.320361	0.762571	0.588315	0.198469	-0.329825	0.126061
131.0482__150.24	0.0310198	-0.155111	0.0753439	0.0382154	-0.00258076	-0.351018	-0.166536	-0.127265	-0.10097	-0.0847977	0.0521188	-0.116319	-0.508797	-0.541086	0.0157689	-0.308414	0.0636119	0.160979	0.444985	-0.0409342	-0.333013	0.231982	0.233958	0.11751	0.474462	0.0658474	0.147752	0.25195	0.222563	0.274158	0.124856	0.486244	-0.308043	-0.595353	-0.53662	0.191174	0.0307919	0.0584251	-0.518141	-0.745681	-0.380183	0.604868	0.246951	-0.499795	0.021002	0.120399	-0.270039	0.250899	-0.334644
132.04344__201.48	0.968238	1.12094	-0.210944	-0.0715194	-0.57619	-0.857435	0.306564	-0.711893	0.707976	-0.555931	-0.186097	0.0591074	-0.749163	-0.966596	-0.149109	0.524454	-0.112994	-0.0113417	1.01322	0.540854	-0.165329	0.091158	0.551282	0.77445	0.404195	0.74723	0.00440065	0.318833	0.630864	0.281432	0.218874	0.49564	0.0637269	-0.225225	0.361387	-0.353029	0.110862	0.0727061	0.533388	0.0800267	0.300564	-0.552002	-0.0591577	0.533787	-0.0766922	0.170743	-0.118884	-0.692251	-0.268984
132.10112__86.94	0.249198	-0.248589	-0.0699097	0.0425831	-0.347817	0.013998	-0.267225	-0.054818	-0.342328	-0.423574	0.0983659	-0.0136943	-0.595666	-0.276406	0.0285413	-0.284026	-0.406931	0.375795	0.0519521	0.250214	-0.211782	0.350118	0.250995	0.137003	0.390909	0.0347051	0.298063	0.15487	0.467511	0.143969	0.145867	1.03167	0.123909	-0.378887	-0.146266	0.154659	0.0377683	0.436714	-0.233499	-0.734078	-0.220362	0.836257	-0.0102372	-0.255379	0.332361	0.458016	-0.268572	0.501122	-0.00625036
132.10114__76.02	0.0539801	-0.134325	-0.273706	-0.179842	-0.385789	0.0132495	-0.270689	-0.227397	-0.300225	-0.301858	0.238361	-0.00300864	-0.713477	-0.454472	-0.191666	-0.281927	-0.51922	0.426458	0.0996386	0.206498	-0.131601	0.174122	0.182889	0.228153	0.279624	-0.103255	0.164063	0.154329	0.407804	0.215286	0.0582069	1.12359	0.16127	-0.355994	-0.348016	0.312103	-0.0510103	0.568945	-0.384881	-0.643681	-0.167657	0.786371	0.139557	-0.27102	0.287716	0.264076	-0.427843	0.394207	-0.0246829
132.10381__46.8	0.133682	-0.0889544	-0.0807015	-0.129053	-0.162633	0.173861	-0.0794895	0.131355	-0.0657649	-0.115909	0.0868846	0.133585	-0.172829	0.027666	-1.60264	-0.00705232	-0.170796	0.23874	0.0341832	-0.229302	-0.118864	0.191536	0.177772	0.231225	-1.85146	-0.116369	0.128913	0.165826	0.316991	0.0801239	0.149332	0.733724	0.279052	-0.128433	0.290471	0.324219	0.249687	-0.0930572	0.0184834	-1.6173	0.00619678	0.250967	0.170517	-0.104189	0.263062	0.192477	-0.201943	0.280024	-0.851233
132.58514__468.06	-2.62402	-0.192495	-0.172422	-0.0197464	0.146078	0.0630944	0.497645	-1.89175	0.32203	0.173258	0.290133	0.387468	-0.0667531	0.188771	0.106581	0.18709	0.218514	-0.0317305	0.0503693	0.170451	0.118138	-0.102569	-0.140675	-0.445527	-0.506266	-0.609987	-0.374439	0.0962255	0.0291222	-0.528786	0.00431436	-0.011248	0.254938	-0.123701	0.0260133	0.0380421	-0.0560266	-0.0655196	-0.214628	0.0156128	-0.134132	-0.44396	0.333352	0.203493	0.38799	-0.370727	0.105951	-0.197529	0.0559415
133.03055__46.74	0.17043	0.0835741	-0.0922388	0.0219112	0.154478	0.0610639	0.0998625	-0.00709456	0.213056	0.199701	0.200565	0.527911	-0.15711	-0.329505	-1.7777	-0.0285554	0.162569	0.318567	0.221294	-0.514904	-0.00315599	0.225812	0.316527	0.103298	-1.69355	-0.0912161	0.34199	0.444736	0.0708357	-0.022729	0.122729	0.35043	-0.159361	-0.133635	0.218803	0.614564	0.246157	-0.466562	-0.150827	-1.27732	-0.292491	0.522407	0.255711	-0.260633	0.192545	0.110929	-0.00423486	0.478898	-0.33211
133.03239__58.62	0.30248	0.0916494	-0.19778	-0.224266	0.161678	0.0788564	0.0484325	-0.936443	-0.0178076	-0.0193874	0.165228	0.385227	-0.588046	-0.32722	-0.23316	-0.120622	0.196362	0.406507	0.157596	0.0857005	-0.250339	0.316221	0.281795	0.139254	0.340742	0.157343	0.245061	0.346426	-0.114135	-0.175186	-0.16196	0.492513	-0.145556	-0.356909	0.0886433	0.530427	0.101836	-0.318621	-0.440689	-0.387304	-0.518157	0.672228	0.201323	-0.349314	0.208281	0.239349	0.103295	0.536607	0.169563
133.59352__504.48	-3.0029	-0.178164	-0.0274531	0.0930395	0.0241342	0.118003	0.199938	-1.87651	0.196207	0.0866727	0.147557	0.72112	0.492757	0.731145	0.581785	0.228158	0.345249	-0.130012	0.107003	0.122269	0.134779	0.0395327	0.035534	-0.154539	-0.1999	-0.2959	-0.225745	-0.0377266	0.12519	0.136799	0.0827646	0.0760246	0.256759	0.013498	0.0362765	0.124705	0.0231032	0.0344182	0.0215207	0.0644209	0.024902	-0.298586	-0.0441811	0.0489911	0.101006	-0.372172	0.184962	-0.0816531	0.135876
134.05434__245.88	-1.46169	-0.803927	-0.570013	-0.111797	-0.216479	0.0648852	0.36351	-1.41764	0.052705	-0.193728	0.322517	0.903587	0.109896	0.0614564	0.637954	0.0708756	0.259912	0.547625	0.530713	0.206834	0.610107	-0.0157198	0.217752	-0.157315	0.0701038	-0.372342	-0.151438	0.511898	0.339427	-0.333165	-0.395269	0.170826	0.0160108	-0.39829	-0.608087	-0.634083	-0.223289	0.363073	-0.317115	-0.961996	-0.365499	0.622557	0.134182	0.533229	0.0528319	0.231471	0.132633	-0.280114	0.266328
135.00157__48.3	0.290594	-0.286006	-0.0279878	-0.0634089	-0.120802	-0.294956	-0.165117	0.248504	-0.119632	-0.0272526	-0.100771	0.0242021	0.277548	-0.243382	-2.59772	0.389747	0.0751422	0.0209981	0.291683	-1.12928	0.103576	0.223787	-0.0729434	-0.31601	-3.93107	0.10456	0.337664	0.395313	-0.174827	-0.202416	-0.11212	-0.0568279	0.17857	-0.202998	-0.110519	0.0208817	-0.176225	-0.704716	-0.124942	-2.01386	-0.543844	-0.0433573	-0.164051	-0.624936	-0.362881	-0.450894	0.104438	0.518541	-0.884006
135.0024__56.58	0.292668	-0.545564	-0.199903	-0.27471	-0.503149	-0.813189	-0.328754	0.153255	-0.49	-0.288089	-0.366974	-0.174567	-0.0160627	-0.674048	-0.575225	0.431121	-0.235568	0.0375032	0.185729	-0.179673	0.0787639	0.275035	-0.274419	-0.781555	-0.479658	0.112539	0.384131	0.413373	-0.345705	-0.457952	-0.164503	-0.0989233	0.122932	-0.645188	-0.591057	-0.121523	-0.432103	-1.20138	-0.38519	-0.591346	-0.748528	0.0350777	-0.487412	-1.02644	-0.612536	-0.270978	0.0263678	0.770944	0.504413
136.0755__46.74	0.222218	-0.0559387	-0.138558	0.090434	0.0384675	0.0165576	-0.0569812	0.150386	0.143572	0.250495	0.252345	0.175649	-0.130422	-0.174366	-1.89582	-0.0687456	0.38889	0.151375	0.0755914	-0.600228	-0.375306	-0.00848484	0.114386	0.0126287	-2.13635	-0.309885	0.15885	0.245205	0.106815	0.0554187	0.151712	0.295353	0.0604267	-0.149368	0.0424178	0.610191	0.37832	-0.401449	-0.310191	-1.93882	-0.183452	0.401189	0.375653	-0.364484	0.158294	0.0886008	-0.198146	0.318757	-1.04395
137.03661__46.44	-1.60301	0.31077	-0.573304	0.84454	0.169557	0.128399	1.0908	-1.22612	0.620693	0.377928	0.175612	0.170584	-1.73934	0.191668	-0.681752	-1.74069	0.523008	0.306109	-0.485822	0.139298	0.474678	0.270613	0.445695	0.0980811	-0.69216	1.09587	-0.915103	-1.45662	0.392323	0.0330198	0.496838	0.275677	0.448956	0.335972	0.137935	0.121503	0.439308	0.200789	1.34539	-0.53606	0.0340758	0.630424	0.238474	0.079681	0.342489	0.340894	1.40021	-1.24033	0.273113
137.5343__212.1	-0.248256	0.81282	0.0482118	-0.409275	-0.650428	0.0630872	-0.766295	0.863825	0.570954	0.0449184	0.634263	0.326747	-0.814843	-0.209413	-0.0876357	0.0578405	-0.0784213	-0.0390481	-0.549734	-0.380888	-0.86939	0.365841	-0.920617	0.625925	0.105837	-0.746178	0.517349	0.799771	0.184391	-1.25319	-0.447239	-0.868171	0.324302	0.496766	0.240085	0.650709	0.347923	-0.968959	-0.070546	0.963198	-0.166785	0.0725729	-1.03751	-0.507398	-0.188316	0.423639	0.0710192	-0.256009	0.17547
138.02278__245.88	-2.05415	-0.906957	-0.660899	-0.0856173	-0.119106	0.296145	0.499069	-2.49992	0.0424016	-0.133641	0.422632	0.808491	0.255455	0.0358669	0.556253	0.111926	0.340449	0.577364	0.523122	0.269492	0.568364	0.0634939	0.341504	-0.138737	0.0929753	-0.477479	0.0176828	0.534493	0.361498	-0.810207	-0.490454	0.14804	0.119729	-0.347619	-0.555712	-0.374885	-0.216217	0.314982	-0.139033	-1.01978	-0.221151	0.373478	-0.000523132	0.347968	0.068059	0.164521	0.0459306	-0.124617	0.331212
138.0658__42.54	0.585202	0.135108	-0.0645442	1.05368	-0.487202	-0.23411	0.279791	-0.558352	0.438363	-0.700007	-0.373262	-0.331806	-0.137302	-0.042783	-0.0535174	-0.278456	-0.945883	0.849805	-0.0792848	-0.533824	-0.412016	1.21124	-0.608603	-0.126142	0.199987	-0.304943	-0.361378	1.63687	-0.399566	-0.167008	0.423281	0.985166	-0.158616	1.16952	0.092077	0.261179	-0.0446814	-0.824379	-1.12036	-0.170831	-0.264264	-0.270685	-0.393546	-0.578612	-0.371558	-0.651151	-0.169082	-0.145067	-0.279265
138.54808__355.62	0.67115	-0.386913	-0.0173539	1.05219	0.461361	-0.393283	-0.132055	0.387126	-0.429847	-0.316364	0.160211	0.368609	0.306421	0.0462418	-0.0733727	0.233237	-0.710116	0.730135	0.379357	-0.139944	0.234409	0.745262	1.12892	0.439262	0.512984	-0.0121281	0.235827	0.140134	0.374637	0.615807	-0.167865	0.00129703	-0.0715314	0.56231	-0.0838777	0.275094	0.240255	0.433825	-0.268811	0.0421717	0.29577	0.660324	0.330973	0.259684	0.811443	0.599629	0.306166	-0.213494	0.115273
138.64996__355.74	0.695291	-0.401583	-0.195509	1.01017	0.599783	-0.503714	0.104995	0.216818	-0.525807	-0.235	0.255404	0.572357	0.349501	0.137939	-0.0137797	0.301076	-1.37072	0.800361	0.507463	0.0515432	0.38609	0.55474	1.09028	0.465741	0.513976	-0.835448	0.304896	0.337385	0.268649	0.710534	-0.545571	0.23204	-0.465817	0.692162	-0.852464	0.392709	0.221675	0.377056	-0.587069	0.122902	0.360718	0.767405	0.565075	0.382506	0.839029	0.532675	0.279743	-0.123557	0.0772479
138.90526__39.42	0.132984	-0.0300459	-0.288005	0.314804	-0.243998	-0.24379	0.163262	0.078594	-0.0112313	-0.485607	0.14095	-0.230525	0.0414516	-0.182688	0.0995671	-0.279476	0.0108381	0.225518	-0.00766116	-0.738261	-0.119163	0.132296	-0.29118	0.0900457	0.247167	0.0653769	0.281454	0.0948438	0.0034988	-0.447615	-0.251696	-0.129802	-0.308123	0.105609	-0.398753	0.138098	-0.238952	-0.85074	0.0170106	-0.324791	0.27145	-0.326424	-0.165871	0.0771094	-0.599891	-0.000943184	-0.175942	0.208624	0.301931
140.06715__40.98	-0.335987	0.306407	-0.241941	-0.138287	0.260582	0.564583	0.118835	-0.388184	0.154101	0.229273	-0.0629865	0.40875	0.334098	0.0729094	-0.231322	0.596057	0.391395	-0.0481361	0.201024	0.667786	0.539227	-0.818341	0.324435	0.126071	-0.0788075	-0.152912	-0.846023	-0.264932	-0.184	0.695438	-0.917413	0.711295	0.807312	-1.10579	0.306504	0.0357306	0.56407	0.235558	0.225822	-0.0346983	0.497421	0.252109	0.73643	0.285641	-0.566952	-0.722519	-0.618677	-1.31004	-0.829983
140.9024__39.42	0.146935	0.0895543	-0.276236	0.296248	-0.273627	-0.35087	0.104829	0.231851	-0.0990022	-0.600322	0.225927	-0.227396	-0.0270538	-0.248747	0.109042	-0.377035	0.0149753	0.342777	0.0901567	-0.43643	-0.0493527	0.0502539	-0.235175	0.0317379	0.131063	0.0576835	0.226022	0.0942786	-0.268471	-0.421078	-0.131529	-0.0455662	-0.528901	-0.0501142	-0.387168	0.0260405	-0.1837	-0.844542	-0.217899	-0.499984	0.274591	-0.261203	-0.14828	0.120269	-0.394685	0.0199746	-0.151044	0.214308	0.187695
142.12207__245.88	-1.22124	-0.64605	-0.546076	-0.14802	-0.156626	0.0879498	0.428379	-1.25143	0.0248957	-0.166958	0.341768	0.774354	0.0830148	-0.0648797	0.61076	0.0263616	0.264775	0.596635	0.608059	0.164588	0.587437	0.0571781	0.182685	-0.142446	0.125319	-0.418564	-0.116506	0.606826	0.374382	-0.210299	-0.414341	0.0263656	-0.159019	-0.62874	-0.713715	-0.609819	-0.280956	0.576472	-0.328582	-1.05194	-0.359407	0.734099	0.043953	0.516741	0.113466	0.303601	0.186113	-0.138735	0.272738
142.53935__191.82	0.166682	-0.321393	-0.052089	0.221424	-0.134229	-0.0484308	-0.263439	-0.00672081	-0.0467018	0.00695246	-0.142125	0.18651	0.010232	-0.0671034	-0.597116	0.0256301	0.100965	0.122488	-0.257499	-1.02272	-0.709952	0.288449	0.0417538	0.0046699	0.56192	0.166985	0.452467	0.489102	0.488386	0.0290304	0.208213	0.306215	0.118079	-0.226176	0.221562	-0.0494941	0.118425	-0.0370745	-0.387202	-0.231199	-0.317475	0.590508	-0.0171212	-0.0199593	0.381771	0.103111	-0.140233	0.430105	0.113403
142.94487__44.46	0.235899	-0.0193407	-0.338595	0.306328	-0.103732	-0.269478	-0.348446	-0.151175	-0.0730709	-0.59555	0.0162855	-0.156617	0.243809	-0.180325	-0.331166	0.120255	0.130447	0.147885	-0.223637	-0.728225	0.0717183	0.200916	-0.343	0.156263	-0.772707	0.174902	-0.194759	-0.175624	-0.0661073	0.0360233	0.235592	0.164663	-0.169774	-0.137857	-0.320327	-0.144207	-0.28191	-1.0567	-0.127219	-0.807448	0.235749	-0.0476715	0.0850338	0.172224	-0.331816	0.15378	-0.255203	0.0323339	-0.664877
143.55307__355.68	0.673048	-0.237245	-0.0348803	1.13506	0.405417	-0.260396	-0.0468764	0.207281	-0.441477	-0.291017	0.218769	0.270825	0.209972	-0.0941275	-0.22147	0.258268	-0.689032	0.676499	0.463284	-0.153116	0.239106	0.660082	1.08167	0.389355	0.422371	-0.0475517	0.0289372	-0.107944	0.238349	0.290183	-0.577406	0.0522733	-0.303626	0.499143	-0.189236	0.16207	0.177024	0.441727	-0.284363	0.0214776	0.294763	0.529224	0.247418	0.184025	0.714207	0.563997	0.464276	-0.316927	0.11821
144.07996__191.82	0.393259	-0.207285	-0.049965	0.349522	-0.0612587	0.0165662	-0.123065	-0.0575345	0.00690159	0.250615	0.0886243	0.0577937	-0.138082	-0.204419	-0.770859	0.00960915	0.198366	0.11715	0.0210625	-0.768892	-0.507775	0.244844	0.312365	0.0128698	0.213335	0.10733	0.407446	0.484789	0.280597	0.314189	0.228965	0.39273	0.0822427	-0.361059	-0.0137507	-0.0113031	0.19456	-0.0534072	-0.389361	-0.250063	-0.292305	0.556195	0.129302	-0.332972	0.354786	0.182829	-0.164669	0.513353	0.170583
144.10197__43.32	0.207981	0.344368	-0.15751	-0.429314	0.694766	-0.919472	-0.56632	0.516625	0.892341	0.316381	0.25018	0.533839	0.0558434	-1.05123	0.276981	0.575038	-1.53402	-0.287742	0.358166	-0.665659	0.813282	0.664799	-0.740597	0.367352	0.742362	0.457394	0.0981358	-0.0234745	-0.0104204	-0.10833	-0.299312	0.620407	0.418882	0.112079	0.133182	0.4887	0.254086	1.26865	-0.166193	-0.726701	-1.20963	-0.253478	0.153586	0.357994	0.510297	0.809501	0.376579	0.993722	-0.271583
145.58803__183.24	0.192462	0.101539	-0.0114937	0.342201	-0.0608196	-0.121676	0.013082	0.095398	-0.46749	0.0277748	0.0636235	0.0237963	0.25129	0.0579583	0.188912	0.0280361	0.150639	-0.298828	0.0784906	-0.145981	0.0638792	0.147086	0.116589	0.21132	-0.0748157	0.442183	0.370029	0.438967	-0.385769	-0.0970826	0.0959231	-0.0204861	0.0263606	-0.194272	-0.689948	-0.17794	-0.47335	-0.758037	0.28908	-0.0402607	0.206473	-0.678653	0.153185	-0.183047	-0.178231	-0.16519	0.121974	-0.0180455	0.133156
145.59001__181.02	0.102164	-0.00238952	-0.184657	0.149838	-0.197768	-0.115294	0.0378126	0.122999	-0.058972	0.0561185	0.0912827	0.00902828	0.252138	0.131815	0.257217	0.0799253	0.193469	-0.248712	0.101713	-0.141028	0.0531222	0.0857229	0.0425657	0.106621	-0.641569	0.447476	0.411795	0.510519	-0.279103	0.0140025	0.229304	0.0362788	0.0699778	-0.151588	-0.198782	-0.144154	-0.432543	-0.711037	0.3035	-0.0185679	0.221147	-1.08577	0.174994	-0.15216	-0.235973	-0.131022	0.148952	0.0123715	0.144035
145.5923__408.3	-1.99262	-0.379255	-0.180214	0.0733596	-0.217898	-0.18096	-0.0546494	-2.0039	0.092968	-0.251896	-0.120568	0.714196	0.571869	0.237146	0.550564	0.135149	0.220427	0.333523	0.402089	0.182476	0.313215	0.0252235	0.162032	-0.0780933	-0.0475905	-0.279592	-0.164842	0.246708	0.201283	-0.0804634	-0.192744	-0.106315	-0.0813657	-0.226335	-0.182518	-0.231791	0.143805	-0.341591	0.0564697	-0.382892	-0.067395	-0.047168	0.0774241	0.353155	0.0399235	-0.192573	0.336672	-0.112397	0.194434
146.05865__191.82	0.27418	-0.274098	-0.128681	0.32871	-0.0734076	-0.0796327	-0.240618	0.00585366	-0.0861302	0.176771	0.0513773	0.102649	-0.248989	-0.192818	-0.590114	0.0675946	0.0727258	0.126577	-0.127658	-0.76574	-0.670842	0.292515	0.111766	0.105122	0.187606	0.0983076	0.399312	0.47	0.526067	0.202614	0.0369674	0.51995	0.147317	-0.39083	0.10665	0.164692	0.00130807	-0.106859	-0.459797	-0.246965	-0.314256	0.568237	0.125828	-0.324799	0.416038	0.21385	-0.177744	0.555308	0.220946
146.11624__42.66	0.0749391	0.334288	0.150151	0.263484	-0.185434	0.0938891	-0.257042	0.103095	-0.14533	0.208517	0.184248	-0.198103	0.224067	0.191143	0.226152	-0.372018	-0.183276	0.247915	0.186864	-0.421915	-0.276132	-0.261561	0.663994	-0.00710044	-0.285937	-0.366116	-0.0269078	-0.306402	0.168968	0.199886	-0.382306	-0.138599	-0.566827	-0.993508	0.0517264	0.389992	0.219822	-0.718852	-0.175443	0.190293	0.342038	0.463308	0.21073	0.303107	-0.424852	-0.230669	0.574328	-0.0763193	-0.0132543
146.11787__504.54	-1.92551	-0.0420054	-0.28309	0.0364522	0.0131731	0.20373	0.010627	-1.33614	0.254544	0.0290368	0.208671	0.737991	0.445011	0.669492	0.445504	0.212426	0.246208	-0.0962306	0.186594	0.0675352	-0.0544391	0.0296617	0.110511	-0.220317	-0.188776	-0.36368	0.00659482	0.162088	0.180925	0.142874	-0.42	-0.0857196	0.146667	0.0466167	-0.218304	-0.0520042	0.0219838	-0.255563	-0.0515272	0.0768798	0.00513083	-0.0609447	0.207905	0.131516	0.249323	-0.229459	0.103251	-0.179417	0.0640275
146.16338__33.42	0.260463	-0.281014	-0.86727	-0.206148	-0.194463	0.115465	-0.0107985	0.410494	0.11229	-0.130361	-0.302739	-0.0509968	0.0268165	-0.316119	0.964811	0.194143	-0.540252	-0.260686	0.155321	-1.20234	-0.527259	-0.446969	0.238329	-0.601748	0.12326	0.0579935	-0.371446	-0.175086	0.0223009	-0.322654	-0.465516	-0.171957	-0.284374	-0.486805	0.19555	0.305889	-0.3101	-0.57904	-0.823414	-0.593207	-0.446266	0.7692	0.19683	0.0659484	-0.41984	-0.248186	-0.652749	-0.3876	0.542621
146.2215__42.54	0.269943	0.492879	0.303055	0.347474	-0.302895	0.346663	-0.0835602	0.256817	-0.0250894	0.349661	0.11581	-0.0714993	0.203575	0.387781	0.145425	-0.105592	0.0540944	-0.653104	0.311367	-1.21887	-1.00188	-0.630961	-0.323001	-0.00171946	-0.326305	-0.214071	0.541806	-0.411186	0.181194	0.45507	-0.181555	0.207354	-0.615744	-1.05876	0.0229978	0.490097	0.389737	-0.553196	-0.312333	0.246232	0.813037	0.192612	0.258245	0.289332	-0.113639	0.0957651	0.580148	0.27214	0.245411
146.59943__513.48	-2.28192	-0.102439	-0.0657497	0.0149678	-0.0425783	0.0970334	0.198003	-1.66281	0.182503	0.0847214	0.168786	0.94985	0.667109	0.993523	0.820042	0.350503	0.367543	-0.251454	0.0901338	0.0227201	0.0823637	0.00893216	0.118303	-0.167981	-0.120662	-0.244105	-0.187302	0.0833794	0.136389	-0.207766	0.129391	0.0140167	0.167027	0.0621927	-0.0164463	0.0417792	0.0330241	-0.00763353	0.0492803	-0.0477884	0.0639153	-0.295011	0.0788133	0.0602154	0.0716676	-0.594862	0.200237	-0.140418	0.214485
147.50214__220.56	0.298154	-0.180491	0.040316	-0.107774	-0.262291	0.0735699	-0.638559	0.490028	-0.154451	0.0641737	0.030004	0.375509	-0.222448	0.0620023	-0.155725	0.244077	0.0115984	0.275815	0.0277558	0.245229	-0.0213653	0.125146	0.165602	0.158193	-0.0313658	-0.166687	0.214855	0.404404	0.229821	0.108588	0.16664	0.616437	0.590082	-0.129601	0.357192	0.022852	0.396704	-0.440521	0.20493	0.0481056	0.0894865	0.0990694	0.272465	-0.168969	0.259089	0.543032	0.0638847	0.441297	-0.0452168
147.50346__204.48	0.104437	-0.226256	0.224594	-0.0563917	0.105164	0.170424	-0.270391	0.236809	-0.165329	0.215712	0.161054	0.281576	-0.0959197	-0.277307	-0.13086	0.265477	-0.431171	0.161509	-0.414898	0.0268381	-0.295511	0.00448057	0.121106	0.0361403	0.284112	0.233557	0.416727	0.481817	0.403643	-0.631491	0.101145	0.730659	0.414388	-0.268362	0.438527	0.349742	-0.112672	-0.093593	0.0981668	-0.276305	-0.462309	0.0991105	0.265887	-0.669888	0.0814253	0.651088	0.0961501	0.414902	-0.133258
147.6075__551.22	-0.0788161	-0.0822716	0.197898	0.0522214	-0.122044	0.0874029	0.409044	0.184948	0.321913	0.24951	0.0972891	0.206018	-0.12317	-0.0232958	-0.32343	-0.161841	-0.189246	-0.125849	-0.11147	-0.41536	-0.384183	0.259695	0.162484	0.161792	-0.57243	-0.415911	-0.30057	-0.258229	0.332903	-0.105574	0.0905272	-0.204516	0.288896	0.173332	0.0698724	-0.0826541	-0.227037	-0.164029	-0.298559	-0.363605	-0.0946753	-0.273393	-0.414051	-0.268899	0.0834346	-0.222516	-0.346358	-0.0647823	-0.276489
148.09686__46.5	0.172281	-0.421822	-0.164356	0.289219	0.341894	0.105519	-0.504932	-0.347955	-0.0528631	-0.0179329	0.223065	0.209782	-0.223402	-0.0496057	-1.03706	-0.313114	-0.261491	0.148513	0.218542	-0.250531	0.0423519	0.346187	0.0945565	0.252548	-1.43992	-0.381677	-0.19368	-0.223693	0.0580052	0.350791	-0.0390533	-0.00169761	-0.280738	-0.0886136	-0.0150653	-0.209461	0.323044	0.425656	-0.334828	-1.29367	-0.143532	0.270186	0.0716197	-0.0572581	0.112529	-0.0644826	-0.0413223	-0.0576318	-0.263407
148.11084__194.34	-0.612261	-0.287714	0.559147	-0.697471	-0.672967	0.227307	0.171024	-0.373645	-0.103549	0.541413	-0.0903963	-0.318839	0.245831	-0.752901	-0.327861	-0.119893	-0.178804	-0.350537	-0.172716	-0.198016	-0.0766625	-0.472747	-0.380108	-0.67813	-0.204864	0.0714482	-0.735198	-0.517588	-0.114364	0.00954045	0.0928876	-0.018831	-0.0674944	-1.85642	-0.00550066	0.015973	-0.35366	0.0819927	2.3033	-0.0863475	-0.192969	-0.154989	-0.265944	-0.0730054	-0.0439816	0.133243	0.199595	0.486763	0.578428
148.53226__459.3	0.435018	0.25431	0.188806	0.0105378	0.0927629	0.167867	-0.334349	0.0400383	-0.264644	0.10803	-0.168017	-0.159685	0.172545	0.0244139	-0.238627	-0.127961	-0.453756	-0.231168	0.218096	-0.264231	0.0940188	0.136468	-0.00118409	0.168871	-0.287268	-0.000775337	-0.0856618	-0.364584	-0.0045844	-0.256315	-0.254258	0.304171	-0.0958934	-0.503218	0.275939	0.162175	0.0434913	-0.230547	0.0358466	-0.0374548	0.077812	-0.163197	-0.342622	-0.444412	-0.0557556	0.238776	0.0769588	0.319033	-0.221575
148.53278__480.96	0.157936	0.382123	-0.00504368	0.0436337	0.270706	0.191538	0.179631	0.273764	0.136257	0.0995099	-0.15807	0.0445327	-0.0737763	0.198374	-0.129291	0.0699393	0.177108	-0.0979791	0.138218	-0.0070998	0.0290533	0.202145	-0.0786601	0.383363	-0.163232	-0.205635	-0.356024	-0.346431	0.123748	-0.17688	-0.194066	-0.112217	-0.0555037	0.0555705	-0.000471303	0.193652	0.047114	0.579337	0.322834	0.377079	-0.12964	-0.100502	-0.206777	-0.107237	0.112807	-0.396292	-0.0842574	-0.285936	-0.437155
148.93405__37.74	0.14501	0.0811148	-0.321304	0.407806	-0.398714	-0.353935	-0.0253646	0.0229305	0.0158459	-0.626538	0.339425	-0.138107	-0.0642688	-0.323064	0.127402	0.158701	-0.00388604	0.0747253	0.183376	-0.49664	0.154968	0.105974	-0.234362	-0.202433	-0.0782354	0.0372167	0.0583978	0.153657	-0.288479	-0.192916	-0.0494149	-0.173742	-0.33038	-0.407883	-0.600621	0.212973	-0.472226	-0.19524	0.00834728	-0.923707	0.0862099	-0.217858	-0.145944	0.185005	-0.6884	-0.147043	-0.472291	0.0564373	0.0728056
149.05888__150.3	0.0493495	-0.192531	0.118449	0.108908	0.0470301	-0.10823	-0.0592444	-0.328075	-0.0718854	-0.0705703	-0.195998	-0.267047	-0.425869	-0.47468	0.0171767	-0.350964	0.0173317	0.018611	0.347232	-0.241673	-0.226045	0.156447	0.216327	0.103157	0.503821	0.0699181	0.126596	0.280045	0.244134	0.431443	0.0188798	0.672501	-0.356336	-0.211702	-0.415279	0.0291635	-0.157107	0.235472	-0.203875	-0.122734	-0.605852	0.375311	0.147328	-0.321441	-0.115097	0.0747519	-0.220351	0.340016	-0.225532
150.05643__58.8	0.19925	0.0572962	-0.20805	0.125565	0.0851505	-0.0350839	-0.0931115	-0.154436	0.0113378	-0.0813107	0.177308	0.366051	-0.414449	-0.409452	-0.126453	-0.224477	-0.000829259	0.404994	0.194641	-0.0535149	-0.0557537	0.286974	0.28129	-0.0257082	0.417317	-0.140712	0.289602	0.352547	0.18092	0.0226214	0.0844035	0.630095	-0.220824	-0.413205	-0.197622	0.589845	-0.0386692	-0.0203697	-0.345126	-0.491927	-0.42088	0.786885	0.094357	-0.457228	0.198187	0.243699	0.0919593	0.70809	0.267821
150.0569__46.74	0.18938	0.109648	-0.111716	0.106406	0.126928	0.0352527	0.120973	-0.00459082	0.262356	0.123885	0.151656	0.513843	-0.111899	-0.227369	-1.75911	0.00516875	0.196842	0.280149	0.171362	-0.478972	-0.00546068	0.221199	0.293707	0.0330419	-1.61241	-0.127189	0.298821	0.408443	0.219599	-0.0824654	0.120923	0.442043	-0.10914	-0.174344	0.196185	0.655	0.262215	-0.37897	-0.135538	-1.56966	-0.240781	0.489477	0.26083	-0.261176	0.228856	0.147012	0.046819	0.484351	-0.453868
151.03539__33.9	0.291737	0.103226	0.0561863	0.0210634	0.0234778	-0.110326	0.0785699	-0.226884	-0.118948	-0.264108	0.354271	0.0554311	-0.386983	-0.263045	0.12265	-0.458671	-0.568174	-0.0357453	0.0339421	-0.147491	-0.155192	-0.097046	-0.0873921	-0.145755	0.0249365	-0.533719	0.267077	-0.332198	-0.313552	-0.403952	-0.164386	-0.252256	-0.527554	-0.200399	-0.325809	-0.283022	-0.233479	0.962721	-0.336761	-0.701529	-0.0716449	0.914283	-0.0640929	0.356488	0.0361608	0.132119	-0.0743423	0.137646	0.0348439
151.14354__40.86	1.11871	0.0206754	-0.53563	0.816604	0.0334293	-1.06718	0.443074	0.429886	0.433204	-0.333537	0.673557	-1.38307	-0.376629	-0.376257	1.09412	0.260314	-1.05702	0.310279	0.213056	-0.0754269	-0.0478168	0.997114	-0.0495244	0.0645479	0.636398	0.221313	1.13164	0.835889	0.507552	-0.200908	1.52762	-0.361272	-0.225892	1.47351	0.154193	-0.038426	-0.407782	0.0321061	-0.467528	0.672717	-0.789493	0.55897	-0.584425	-0.322309	1.3402	0.0103103	0.316879	0.439971	0.770795
151.53818__355.62	0.689189	-0.357139	0.00342296	1.15178	0.342417	-0.456003	-0.142554	0.350689	-0.497979	-0.27853	0.00510445	0.364264	0.402903	-0.0458203	-0.0213952	0.254114	-0.715055	0.720888	0.268803	-0.236332	0.196144	0.723432	1.1288	0.323769	0.454019	0.158932	0.0294849	-0.0147374	0.303325	0.592233	-0.060426	0.0171269	-0.0270561	0.674146	0.0120514	0.388303	0.328691	0.416849	-0.338085	-0.0442148	0.308037	0.592563	0.278579	0.0715064	0.705753	0.479753	0.376048	-0.367547	-0.0175625
151.6174__443.4	-2.02104	-0.743794	-0.547178	-0.259762	-0.135065	0.166791	0.451451	-1.08368	0.140582	-0.18298	0.0776643	0.908441	0.359384	0.475916	0.520557	0.0474707	0.115539	0.482421	0.382885	0.225973	0.212811	0.0019555	0.414335	0.105564	-0.137288	-0.319071	-0.185359	0.0542323	0.114178	-0.309925	-0.175683	-0.0925516	0.233963	-0.145187	-0.15968	-0.40268	-0.14334	-0.233471	0.0633403	-0.288924	0.228424	-0.155671	0.169571	0.362773	0.0696629	0.017651	-0.0099689	-0.14033	0.0577356
153.57796__181.62	0.0121698	-0.206617	-0.0291629	-0.129634	0.236359	0.143008	-0.00134525	0.128168	0.0381463	0.0221839	-0.141006	0.166827	0.217304	0.0987381	-0.108984	0.103236	-0.0376685	0.0725908	-0.0921365	0.190367	-0.0344706	0.11768	0.0143354	-0.0871875	-0.64285	-0.0841288	-0.0721109	0.0787383	0.0947009	0.0351711	-0.111974	0.117301	0.0135736	-0.0779056	0.39231	0.168709	0.409461	-0.766879	0.463413	0.188932	0.0469171	-0.855315	0.189451	-0.0246444	0.0140222	-0.0936798	0.000135457	-0.208737	-0.0676313
154.08231__86.76	0.276188	-0.40209	0.0351583	-0.00984103	-0.401071	-0.262512	-0.0931031	-0.0358567	-0.0813941	-0.151614	0.336237	0.104763	-0.516324	-0.162344	0.0328109	-0.156177	-0.351652	0.305874	0.0327301	0.269911	-0.287839	0.0958194	0.308637	0.0392136	0.0328298	-0.0687995	-0.0338264	0.0186909	0.36825	-0.0838719	-0.153866	0.853322	-0.0120897	-0.406653	-0.279128	0.342665	0.185973	0.577972	-0.290438	-0.723384	-0.28282	0.898192	-0.0165813	-0.198815	0.13529	0.494117	-0.0846587	0.58034	0.0230624
154.21275__504.6	-0.264939	-0.139301	-0.177677	-0.0461601	0.0990002	0.259866	0.305666	-1.66315	0.223679	0.11254	0.125632	0.889628	0.611606	0.80835	0.541622	0.436859	0.335298	-0.161211	0.222734	0.168314	0.226707	-0.171032	-0.18945	-0.211716	-0.724944	-0.183139	-0.472126	0.0638985	0.111018	-0.580587	-0.17464	-0.383994	0.176907	-0.19432	0.266566	0.0374173	-0.109792	0.170611	0.162032	-0.273593	0.0587314	0.092332	0.145288	0.246931	0.284144	-1.34701	0.331404	-0.00677317	0.368139
154.60881__504.24	-2.58108	-0.215497	-0.1312	-0.00475958	0.0203726	0.176325	0.292927	-1.87815	0.195967	0.0957011	0.179623	0.889747	0.590117	0.643224	0.615612	0.354838	0.392219	-0.115069	0.103025	0.00927241	-0.00960244	-0.0261535	0.0670682	-0.321063	-0.352546	-0.516021	-0.104991	0.233623	0.140804	-0.131016	-0.043197	-0.109582	0.0518677	-0.00365349	-0.0122039	-0.130542	-0.00567378	-0.198231	0.0981965	-0.215899	-0.1078	-0.261069	0.211359	0.293551	0.144296	-0.439734	0.188652	-0.209021	0.0848617
154.61502__568.74	-0.793672	-1.44054	-0.16393	0.135547	-0.0533657	0.560523	0.620929	-0.439224	0.343608	0.574953	0.118196	0.631103	0.253182	-0.240199	0.515679	-0.0414871	0.450228	0.318842	0.536022	0.0831249	0.235355	0.185091	-1.15151	-0.00708569	-0.0127054	-0.334135	0.147868	0.698544	0.200545	0.32466	-0.0876368	0.128548	0.385243	-0.306473	0.36329	0.312033	0.332938	-0.564271	-0.0189631	-0.371269	-0.583128	-0.6748	-0.0129009	0.238263	0.106169	0.0462894	0.310088	-0.410988	0.491465
154.87923__39.42	-0.0864804	0.0393753	0.0919901	-0.383172	0.0864448	-0.17177	0.13637	0.272918	0.0126569	0.277558	-0.344469	-0.0406504	-0.144453	0.190449	0.0233287	0.0466121	0.255662	0.155488	-0.140519	0.0677522	-0.483744	0.0173068	-0.0961618	0.0227083	-0.147128	0.305953	-0.0380613	0.0334144	0.0777808	-0.240288	0.404068	0.00787352	-0.339542	0.222283	-0.154633	0.0150225	-0.00850816	-0.891256	0.294289	0.101332	-0.0377057	-0.148411	0.0605138	0.0347805	0.488864	0.282416	0.163263	0.202148	0.104665
155.10446__467.16	-0.998005	-0.321159	-0.410206	0.0352111	0.0185707	0.479604	0.84444	-0.332657	0.383449	0.350641	0.752872	0.699691	-0.0254301	0.285859	0.363562	0.157444	0.0885585	0.279895	0.499364	0.191633	0.102687	0.00747	-0.202449	-0.31473	-0.095198	-0.48265	-0.116621	0.488459	0.503532	-0.142933	-0.0807965	0.113821	0.377421	-0.251639	0.110971	-0.0216973	-0.1193	-0.136293	-0.320101	-0.0593845	-0.376066	-2.22796	0.0829004	0.39152	0.235025	-0.268086	0.514526	-0.448999	0.336879
155.10492__491.82	-0.48031	-0.460121	-0.305817	-0.17678	0.0463717	0.328083	0.632181	-0.884545	0.255281	0.00830668	0.423257	0.242764	-0.427109	-0.101294	0.0562131	-0.0381179	0.137394	0.468662	0.505114	0.284267	0.208247	-0.0441247	0.0808313	-0.0960912	-0.417487	-0.401529	-0.173374	0.446657	0.385767	-0.223471	-0.246556	0.0257035	0.199727	-0.170061	0.0795922	-0.294775	0.136399	-0.0601022	0.00779714	-0.0594146	-0.178948	-0.627323	0.11304	0.456682	0.0633688	0.154403	0.165286	-0.64402	0.023374
155.1053__418.56	-1.12461	-0.360407	-0.441956	-0.0389513	-0.0390265	0.29749	0.811354	-1.30886	0.305626	0.80856	0.683478	0.678902	-0.031239	0.140502	0.428404	0.119156	0.0806836	0.372587	0.538296	0.230457	0.245574	0.00741668	-0.224056	-0.382575	-0.175869	-0.435796	-0.191554	0.634587	0.518704	-0.241243	-0.102146	0.00572164	0.309595	-0.351641	0.0425992	-0.273565	0.0138953	-0.0715824	-0.316967	-0.119913	-0.341267	-0.821057	0.045976	0.465383	0.135166	-0.26316	0.42277	-0.424457	0.397632
155.10657__462.18	-1.05525	-0.325043	-0.377351	0.0322826	0.0989263	0.512393	0.905697	-0.483619	0.399886	0.375465	0.772844	0.723562	-0.0603971	0.262017	0.358191	0.20562	0.115343	0.377214	0.519829	0.240905	0.141509	0.068836	-0.17906	-0.315095	-0.189325	-0.532213	-0.0822736	0.544537	0.519886	-0.102709	-0.0795508	0.0554401	0.378432	-0.242473	0.127205	-0.0928752	-0.11295	-0.133689	-0.353592	-0.0153225	-0.36902	-2.56687	0.0488028	0.448739	0.243727	-0.24105	0.527264	-0.521089	0.31252
156.04112__39.42	-0.202677	0.499608	-0.185118	-0.0315558	0.229596	0.298047	0.279979	-0.146042	0.370239	0.291799	-0.123378	0.2645	0.161339	0.13686	-0.100643	0.526913	0.314311	-0.0732771	0.0183883	0.746995	0.399755	-0.576367	0.283667	0.121087	0.0948605	0.0203332	-0.214651	-0.0492678	-0.244626	0.709878	-0.370701	0.695903	1.20299	-0.669278	0.503918	0.0561658	0.63781	0.0527501	0.348565	0.227429	0.216608	-0.0412704	0.600855	0.0764529	-0.0267906	-0.411645	-0.259502	-0.88869	-0.822878
156.04176__41.4	-0.202368	0.500323	-0.18495	-0.0305317	0.232849	0.301038	0.281025	-0.145728	0.370974	0.292474	-0.122961	0.264078	0.161186	0.137586	-0.100019	0.527655	0.314862	-0.071494	0.020331	0.749265	0.401752	-0.583647	0.284926	0.121899	0.0987275	0.0194511	-0.211566	-0.0479304	-0.243998	0.710962	-0.367932	0.706931	1.21863	-0.655896	0.501964	0.0526895	0.63475	0.0497951	0.327578	0.228406	0.218	-0.0409821	0.603741	0.0795558	-0.0241122	-0.411037	-0.258636	-0.869731	-0.815541
156.10017__210.24	-1.76955	-0.738508	-0.529328	-0.055222	-0.193204	0.0239097	0.457218	-1.50456	0.061641	-0.187933	0.367233	1.05261	0.265386	0.162099	0.766745	0.143968	0.305993	0.49148	0.530773	0.170309	0.609763	-0.0745631	0.239028	-0.252146	0.108528	-0.470311	-0.0738534	0.667493	0.442445	-0.226029	-0.334176	0.275027	-0.0419984	-0.499211	-0.696584	-0.619082	-0.249902	0.741449	-0.38302	-1.06606	-0.45313	0.73865	0.116394	0.558916	0.0787387	0.130805	0.239887	-0.23095	0.208765
156.13742__557.16	-0.727338	-0.485527	-0.182902	-0.0668946	0.00921652	0.233471	0.154749	-0.402106	0.393049	0.0276972	0.207195	0.551338	0.26894	0.0757973	0.0737516	-0.186686	0.145048	0.17021	-0.0131036	-0.0440885	-0.0264914	-0.107776	-0.133494	-0.172883	-0.629606	-0.545382	-0.175271	0.14486	0.108298	0.0814061	-0.228538	-0.162023	0.0483445	-0.197998	0.282681	0.147383	-0.033021	-0.27865	-0.0729359	-0.0556196	-0.0732639	-0.314669	-0.092406	0.183561	0.182295	-0.182446	0.163638	-0.163563	0.0286786
156.13782__491.94	-1.43627	-0.620193	-0.559423	-0.161169	-0.0713907	0.33	0.716697	-0.91571	0.250075	0.064681	0.488953	1.06583	0.181637	0.434859	0.76108	0.202598	0.425685	0.449362	0.518052	0.242096	0.26809	-0.118228	0.0636724	-0.309629	-0.308712	-0.757542	-0.275647	0.53622	0.47535	-0.322063	-0.278855	-0.0373404	0.217097	-0.208588	0.0091343	-0.247688	0.0303723	-0.185792	-0.158777	-0.283152	-0.283211	-0.548775	0.132848	0.536742	0.12823	-0.325729	0.287297	-0.606406	0.197797
156.87512__39.36	0.143094	0.14789	0.523383	-0.00590061	0.161882	0.0169134	0.167213	0.183187	-0.00961204	0.353968	-0.035372	-0.00862341	-0.225794	0.242693	0.0710807	0.141447	-0.0264764	0.190868	0.12813	0.336822	-0.28947	0.0684572	0.025058	-0.0539761	-0.0521362	0.184061	-0.084347	-0.25621	-0.209295	-0.612916	0.070586	-0.133058	-0.154929	0.207689	0.472256	0.0890825	0.0966118	-1.22715	0.0657127	0.00726612	0.194737	0.115966	-0.0987163	0.0138492	0.262075	0.0138697	0.395534	0.23181	-0.111162
158.11653__46.56	0.099869	-0.00301562	-0.0474318	-0.0743459	-0.295983	-0.309818	0.023997	-0.22356	-0.0738007	0.405969	0.0917391	-0.245322	2.90263e-05	-0.384194	-0.513921	-0.227245	-0.300625	-0.103763	-0.278923	-0.44882	-0.288517	0.247391	-0.318218	-0.232839	-0.615488	-0.0366901	-0.326692	0.349409	0.0105164	0.289668	0.282566	0.0198984	-0.459314	0.191635	-0.00842089	-0.151704	-0.261268	-0.0406118	-0.357439	-0.743884	-0.421038	-0.207506	0.0831608	-0.0192716	-0.0523958	-0.311075	-0.335669	-0.41898	-0.756424
158.11723__468.48	-1.12128	-0.31425	-0.451734	0.0434855	0.0961943	0.597651	0.942812	-0.324557	0.437178	0.422619	0.861294	0.925954	0.0924953	0.464934	0.554916	0.364303	0.206264	0.290605	0.523887	0.278678	0.0664978	0.00268235	-0.24552	-0.361734	-0.133743	-0.593772	-0.139272	0.471135	0.492219	-0.140478	-0.111298	0.060457	0.337974	-0.276448	0.110809	-0.0907219	-0.106498	-0.0542608	-0.387311	0.0791935	-0.392305	-2.26008	0.0387117	0.403313	0.196043	-0.450439	0.562395	-0.568836	0.327571
158.1174__462.12	-1.42519	-0.3468	-0.388383	-0.0285717	0.123383	0.585975	0.908605	-0.65032	0.444258	0.470921	0.803946	0.862238	0.119234	0.42666	0.492991	0.283847	0.181072	0.329389	0.485657	0.230126	0.0781016	0.0446017	-0.216292	-0.390802	-0.200811	-0.556925	-0.0125058	0.555113	0.533795	-0.100535	-0.0633848	0.0458692	0.356422	-0.249236	0.1231	-0.0549089	-0.175321	-0.0811326	-0.324112	0.0529678	-0.322604	-2.63443	0.0505058	0.425868	0.222235	-0.334735	0.539423	-0.527226	0.382778
158.60008__498.78	-2.09444	-0.525381	-0.490471	-0.47498	-0.0569915	0.265434	0.728982	-2.71967	0.426249	0.219104	0.420417	0.813276	0.00784277	0.697187	0.357708	0.178389	0.231799	0.610262	0.409517	0.302905	0.404736	0.0623258	-0.10026	-0.331563	-0.4952	-0.500903	-1.05964	0.643679	0.480696	-0.128407	-0.606177	-0.248599	0.590562	-0.362989	-0.00870079	-0.177225	0.0529089	-0.259669	0.355705	-0.0393373	-0.196215	-0.465967	0.521866	0.459319	0.0291527	-0.40617	0.19502	-0.847987	0.0459532
158.98032__36.3	0.0210377	-0.03409	-0.443404	0.0951329	-0.103313	0.0266884	-0.0151279	0.142232	0.0439574	-0.29833	0.054442	-0.032864	0.142263	-0.0316573	0.103762	0.169007	0.107044	0.109661	0.0924602	-0.328726	0.0750705	0.0797436	-0.107545	0.079831	0.08481	-0.031254	-0.00808258	0.113955	0.0327395	-0.0197094	-0.0507916	0.0724848	0.00199553	-0.0180525	-0.0697083	0.104757	-0.0523097	-0.801384	-0.0619186	-0.185802	0.201003	-0.172837	-0.0440629	0.0883767	-0.254101	-0.0547675	-0.152242	0.0781791	0.101393
159.01688__46.62	-1.0597	0.338674	-0.688195	0.919165	0.184061	0.0699666	1.06608	-0.696895	0.573288	0.246162	0.0901437	0.118073	-0.985472	0.172558	-2.28098	-0.93396	0.656597	0.339481	-1.62282	-0.372871	0.52266	0.307743	0.408752	0.135525	-2.63607	1.25112	-0.975474	-0.897283	0.472391	0.128262	0.530504	0.424256	0.507801	0.308844	0.0721523	0.191229	0.401176	-0.336038	1.38831	-1.58841	0.124645	0.615912	0.357109	0.131364	0.372916	0.30357	1.36366	-1.31767	-0.683434
159.1254__513.6	-1.7423	-0.220667	-0.248148	-0.1055	0.0371956	0.144299	0.147146	-1.37795	0.172957	0.167494	0.139498	0.970198	0.700877	0.895245	0.799838	0.325095	0.397954	-0.0682727	0.0547127	0.0894356	-0.00420137	0.00937688	-0.0508333	-0.244025	-0.170622	-0.262282	-0.213782	-0.0614103	-0.0139633	-0.326846	-0.270598	-0.0578003	0.0927819	-0.00256794	-0.0193807	-0.094993	-0.0668862	-0.00746638	-0.0018945	0.0206201	-0.0295618	-0.194526	0.0855517	0.128414	0.203608	-0.486705	0.0949484	0.00666693	0.35235
159.1489__34.8	-0.148227	-0.0223562	-0.218261	0.0213787	0.0107562	-0.110707	-0.418683	-0.158851	-0.338177	-0.344366	0.0888906	0.422744	-0.131431	0.16305	-0.0126675	-0.410236	0.0802993	0.336112	0.530114	-0.533724	0.439681	0.0938599	0.558252	0.592802	-0.0878587	0.454916	-0.0506277	0.239416	0.0835486	-0.158175	-0.244075	0.130877	-0.354008	0.0556945	0.185653	-0.189898	-0.0365609	0.439285	-0.740036	-0.428809	-0.344716	-0.580978	-0.0574577	-0.156217	0.0790126	0.448811	0.238593	0.316002	0.259655
159.53548__271.62	1.01109	0.0838078	0.335446	0.939306	-0.210532	-0.954385	0.00979237	0.200091	-0.930284	-0.821004	0.0922819	0.320268	0.187144	0.22608	0.38878	0.509562	-0.335266	0.42612	0.117584	-0.721704	0.119753	0.84403	1.4986	0.255432	-0.0566472	0.3361	0.294853	0.282511	0.571967	0.180672	-0.386594	-0.395394	-0.501272	0.0817783	-0.188199	0.197008	-0.481758	-0.326605	-0.317842	0.188178	-0.0733769	0.291555	-0.101979	-0.188228	0.306748	0.795003	0.324449	-0.33953	-0.492522
159.60709__454.8	-2.16145	-0.0942	-0.137362	0.0336183	-0.206684	0.0218479	0.0289647	-2.03891	0.0682097	-0.156059	-0.240068	0.709633	0.343149	0.380586	0.105292	0.0921323	0.364796	0.214396	0.283077	-0.11772	0.107713	-0.0869234	0.264676	0.043245	-0.397691	-0.317032	-0.0946952	0.0626712	0.0903223	0.0519861	-0.089728	-0.120059	0.0691246	0.0180836	-0.0854898	-0.143764	0.0169693	-0.173101	0.101966	-0.421112	0.0199761	0.132625	0.11563	0.181011	0.114886	-0.00960593	-0.0182953	-0.0806616	-0.0860041
159.60748__443.46	-1.90655	-0.498477	-0.314117	-0.12764	-0.128089	0.0620562	0.324918	-1.47125	0.0627285	-0.137792	0.0259371	0.952729	0.334295	0.386202	0.69853	0.156417	0.355486	0.40027	0.251602	0.141332	0.299961	-0.0714435	0.167249	-0.16624	-0.250055	-0.558602	-0.286364	0.328279	0.231799	-0.259609	-0.398359	-0.0068217	-0.00875851	-0.0759226	0.015433	-0.162971	0.123599	-0.224996	0.0254121	-0.202583	0.0168787	-0.233948	0.133345	0.29668	-0.141632	-0.121931	0.0697539	-0.346239	0.0496991
159.6087__462.24	-1.53907	-0.385712	-0.0371112	0.00542453	-0.0603567	-0.0538934	0.129194	-1.21519	0.0184158	-0.156073	-0.131639	1.01295	0.589529	0.514909	0.501396	0.0650281	0.365624	0.334536	0.111058	0.216663	0.306689	-0.128832	0.429707	0.00510554	-0.346753	-0.386051	0.00890296	-0.059375	-0.150588	-0.0560089	-0.103929	-0.13033	-0.0754819	-0.00109439	0.00693266	-0.403295	0.157335	-0.0935479	0.157612	-0.272301	-0.0994187	-0.143671	0.0251637	0.213163	-0.0197669	-0.0978241	-0.185577	-0.403788	-0.0719649
160.0354__42.54	0.373319	0.307705	1.32804	0.366587	-0.0626367	-0.0591391	0.0138043	-0.408527	-0.0662953	0.231713	0.469553	0.0477009	-0.382224	-0.569541	-0.104376	-1.03522	-1.232	-0.162194	-0.327181	0.214265	-0.195534	-0.185891	0.0685245	-0.281511	-0.0409484	-0.658966	0.589336	0.929873	-0.18886	-0.290501	-0.0302805	0.41081	-0.61598	0.0520356	-0.283454	-0.386866	-0.110459	1.7181	-1.38251	-0.807486	-0.243236	0.65918	-0.286895	-0.439274	-0.381478	0.0580727	0.079788	-0.290446	-0.692916
160.12212__46.14	0.343494	0.0295982	-0.165195	-0.18565	0.206305	-0.170606	-0.889206	-0.0629676	-0.521785	0.215939	0.444453	0.292909	-0.331415	-0.648881	-0.839475	0.0175176	0.0191782	-0.643787	-0.0366976	-0.110723	-0.240155	0.183601	-0.449616	0.146702	-1.41718	0.131552	0.0219028	-0.670804	1.06905	0.29455	0.249805	0.213533	0.0688908	0.0406166	0.134562	0.187405	-0.235674	0.689907	-0.434199	-1.81329	-0.294218	0.765593	-0.552309	-0.23789	0.0336353	0.178077	-0.267559	0.216866	-0.227383
160.13029__212.88	-0.750449	-0.638666	-0.532027	0.0173154	-0.113591	0.11193	0.649312	-0.815537	0.202177	-0.000632699	0.605482	0.63056	-0.23576	-0.0866721	0.563662	0.148051	0.337576	0.495328	0.645548	0.197346	0.386693	-0.00364152	0.101755	-0.479215	-0.0513777	-0.481236	-0.28515	0.620858	0.534006	-0.33097	-0.384352	-0.0398152	0.0351469	-0.601202	-0.436429	-0.479449	-0.403577	0.397935	-0.557546	-0.643658	-0.502486	0.303411	0.187315	0.641916	0.0872041	-0.110824	0.287055	-0.423539	0.295922
160.13187__235.5	-0.511063	-0.245776	0.591538	0.542164	0.436729	0.400309	-0.697962	-0.276345	0.475896	0.891433	0.104835	-0.50178	-0.793758	0.215488	-0.261627	0.224496	0.168662	-0.136456	-0.6252	0.144948	-0.0677438	-0.106703	-0.0516409	0.177084	0.766053	0.443066	0.734243	-0.529997	0.269038	0.599404	-0.455349	0.5777	0.244716	0.0260422	-0.403484	0.099345	-0.155746	0.487393	0.0761225	-0.163033	-0.793783	0.724568	-0.191918	0.0678214	0.377756	0.49073	-0.271829	-0.431982	-0.24365
160.18045__248.64	0.270028	0.26215	0.25396	0.177063	0.0115785	-0.169322	-0.208783	0.00902439	0.0374917	0.194246	0.0362074	-0.242875	0.00352786	0.0112281	-0.214549	-0.108293	-0.122561	-0.0973266	-0.283009	0.0835693	-0.0383406	0.0691251	-0.0382321	0.0814636	-0.114126	0.0331892	0.198627	-0.344709	-0.193456	0.179273	0.202737	-0.096917	-0.0559223	0.346383	0.217038	0.362992	0.0973449	0.0756728	0.108519	0.0580048	0.0557213	-0.0647846	0.0228796	-0.122579	-0.119901	0.154056	-0.15279	0.244196	-0.689546
160.24069__46.08	-0.166984	0.329388	0.0840571	-0.1969	-0.329017	0.225784	-0.664942	0.103162	-0.410547	-0.272261	-0.699142	0.567935	-0.298651	-0.642713	-1.0424	0.166617	0.0536773	-0.634847	0.0799512	0.160071	0.158212	0.59838	0.0256803	0.478612	-1.17281	0.434916	0.446663	-0.906874	0.397151	0.579705	0.65427	0.545607	0.1736	0.491809	0.575458	0.552202	0.1127	1.12449	-0.505561	-1.90589	-0.588338	0.460965	0.0275998	-0.00752996	0.15523	0.540099	-0.156522	0.390095	-0.00572808
160.54294__355.62	0.721064	-0.302532	0.0323122	1.12063	0.469048	-0.392433	-0.0888356	0.395142	-0.416215	-0.312836	0.164479	0.347355	0.309805	0.0941721	-0.0463461	0.248867	-0.636881	0.731344	0.369862	-0.151898	0.157782	0.722719	1.145	0.523453	0.504219	0.0654795	0.145221	0.0256435	0.346532	0.567229	-0.220397	0.00142154	-0.141174	0.574637	-0.123229	0.264344	0.261081	0.451285	-0.233258	-0.0154613	0.260908	0.620316	0.303964	0.240309	0.783218	0.61497	0.295867	-0.225922	0.160281
160.61421__561.9	0.0410975	-1.10454	-0.0807948	0.241898	-0.0687106	0.364558	0.224877	0.439883	0.12596	0.46021	0.151128	0.344544	0.185522	-0.197885	0.129381	-0.0726014	0.29312	0.0854724	0.275215	-0.163873	-0.216605	0.217559	-0.771983	0.269589	-0.595753	-0.576476	-0.217783	-0.0275023	0.0255252	-0.0109349	-0.01299	-0.159499	0.128106	-0.124176	0.213699	0.198311	0.179468	-0.151679	0.128149	-0.197397	-0.356399	-0.1436	0.227747	-0.107498	-0.00335762	-0.0963535	0.160472	-0.0848057	0.151076
160.61432__555	0.734832	0.142038	0.16753	0.0631932	-0.207218	-0.0855935	-0.109002	0.853512	-0.178366	-0.101307	-0.267043	-0.428098	-0.143364	0.0166883	-0.301823	-0.20802	-0.0470937	-0.00799546	-0.254777	-0.422792	-0.451112	0.190938	0.240036	0.201061	-0.453427	0.0932385	-0.0493736	-0.553653	-0.431456	0.0792646	-0.108084	0.348471	0.320617	0.280792	0.0928172	0.326342	-0.187437	-0.0507686	0.088906	0.0910582	0.0683532	0.299596	-0.0721789	-0.151841	0.055534	0.14863	0.0659887	0.107101	-0.00714811
161.56258__183.78	0.0721771	-0.200478	-0.013015	0.167811	-0.0916338	-0.0653374	0.326546	0.244111	0.356638	0.13969	0.529165	-0.0145304	0.155741	-0.259452	0.119788	0.0405557	-0.0429107	-0.139274	-0.470712	0.0474255	-0.112828	-0.277025	-0.163906	-0.129548	-0.193938	0.169734	0.18649	-0.0533309	0.234849	-0.0767686	0.262453	0.29699	0.0741545	0.101659	-0.46087	0.361595	-0.568354	-0.65529	0.50894	0.378156	-0.044666	0.210232	0.208258	-0.209827	-0.0296084	-0.161029	-0.430366	-0.158401	0.148917
161.56479__181.26	0.131758	-0.172212	-0.0452072	0.0497193	0.0868575	0.287404	0.0279055	-0.101894	-0.0324412	0.00199249	0.116194	0.0401063	0.227139	-0.0968629	0.193127	0.0968414	0.00421231	-0.0887221	-0.258567	0.0434589	-0.151822	0.245939	-0.269722	0.0445871	-0.59684	-0.0355255	-0.00187808	-0.247102	0.0611471	-0.0583548	0.0953806	0.195963	0.0083493	0.0518056	0.102219	0.3438	-0.107152	-0.762306	0.486253	0.343284	-0.115071	-0.957726	0.273607	-0.123891	0.0172526	-0.112401	-0.00523393	-0.115889	0.171738
161.62401__612.66	-0.0300049	-0.54018	-0.547509	-0.170255	-0.0442652	0.152129	0.72988	0.557514	0.233857	0.0146753	0.431392	0.843821	0.176471	0.142552	0.29229	0.0283929	0.475952	0.312596	0.413827	0.0247785	0.28268	-0.418148	-0.00440276	-0.287819	-0.396093	-0.764246	-0.514588	0.449226	0.329112	-0.343698	-0.291025	-0.0552759	0.104289	-0.206745	-0.215293	-0.204264	-0.0438764	-0.452309	-0.0359114	-0.123666	-0.277978	-0.510516	0.164132	0.339238	0.0884134	-0.38886	0.248259	-0.267303	0.0245215
162.11174__40.56	-0.39058	-0.111794	0.255074	-0.18684	0.158167	0.487046	-0.418852	-0.255961	-0.421872	0.222552	0.166668	0.626471	0.519729	0.27453	-0.733923	0.254909	0.303532	0.283797	0.0170147	0.114287	0.38622	-0.359853	0.432734	-0.0988979	0.0660865	-0.0134186	-0.193309	-0.327024	0.509699	-0.00358518	-0.958121	0.0433454	0.385325	-1.16841	0.0643827	0.180714	0.292606	-0.533126	0.197002	-0.258917	0.658066	0.327093	0.0498346	0.581029	-0.763445	0.306403	0.253359	0.192165	0.306262
162.1123__50.94	0.288242	-0.00931219	-0.194777	0.288021	-0.129024	0.189359	-0.72832	-0.34235	-0.277155	-0.0715926	0.411663	0.458524	-0.446002	-0.295835	-0.655259	-0.406104	-0.446568	0.454592	0.278422	-0.154892	0.0257802	0.0849206	0.15796	-0.0304255	0.275196	-0.233132	0.157429	-0.317374	0.636345	0.27319	-0.0874287	0.183577	-0.40629	-0.326538	-0.443775	0.224987	-0.245805	-0.0424157	-0.587002	-0.760407	-0.200958	0.955279	-0.55885	0.0282357	0.263111	0.295723	0.285757	0.392191	0.982174
164.02745__40.5	0.193935	-0.173125	-0.0256037	-0.0339547	-0.54439	-0.151155	0.0329647	-0.269311	-0.226244	-0.338899	0.356382	0.202171	-0.177444	-0.232324	-0.182081	-0.487301	-0.10018	-0.0142809	0.0616231	-0.437873	-0.53391	0.121047	-0.0984535	0.0413755	-0.220025	-0.221286	0.749954	0.0235345	0.293557	-1.16567	0.0507545	-0.172567	-0.0882527	-0.0546767	0.0671387	1.03205	0.173791	-0.54996	-0.251771	-0.25475	-0.260665	0.0275302	-0.140566	-0.146824	-0.0247745	-0.180978	-0.0949902	0.319186	0.190447
165.05333__67.68	0.183726	-0.104522	-0.219286	0.159502	-0.153836	-0.174616	-0.354827	-0.237324	-0.095173	0.039792	0.324226	0.0172726	-0.629904	-0.562301	-0.0455641	-0.359148	0.23953	0.268452	0.251706	0.0488663	-0.493872	0.125695	0.0592595	0.0117812	0.568269	-0.234041	0.289256	0.365773	0.22551	0.146784	0.164808	0.600187	-0.0211619	-0.587359	-0.240336	0.562418	0.181288	0.228682	-0.457607	-0.51497	-0.460075	0.892462	0.229568	-0.594159	0.248052	0.2188	-0.295609	0.501095	-0.187798
165.05484__46.8	0.19598	-0.00899203	-0.115402	0.0656462	-0.0486251	-0.0415792	-0.130001	0.0898957	0.161445	0.231094	0.275578	0.170308	-0.148789	-0.225301	-1.93508	-0.0602443	0.409376	0.158766	0.153278	-0.610813	-0.396478	0.042384	0.187416	0.0992802	-1.84306	-0.232577	0.18492	0.300055	0.096285	0.0469615	0.175416	0.379313	0.147114	-0.172096	0.0997153	0.651358	0.394565	-0.390436	-0.218766	-1.92263	-0.212505	0.443861	0.410829	-0.362383	0.208719	0.00300264	-0.283064	0.251697	-1.06284
165.14886__455.04	-2.20978	-0.140902	-0.252817	-0.0552273	-0.17315	0.112702	-0.0322466	-0.79934	0.19529	-0.102863	0.310537	0.818583	0.351057	0.640089	0.353455	0.231858	0.432738	0.473125	0.568672	0.245251	0.0816512	-0.285947	0.103836	-0.240186	-0.420437	-0.811602	-0.369701	-0.0961426	-0.172597	0.0281294	-0.139447	-0.207905	0.549653	0.0529156	0.23212	-0.334371	0.33388	0.148149	-0.179779	-0.380391	-0.191925	-0.348456	0.256752	0.256236	0.118087	-0.187763	0.198908	-0.152051	0.421073
166.02505__60.12	0.377817	0.327944	0.820347	-0.0483182	0.0120916	0.0113543	-0.0442833	-0.163588	0.0183578	0.151661	0.161136	0.132065	-0.728873	-0.299415	-0.185906	-0.760161	-0.801586	-0.233301	-0.206192	0.0783322	-0.250113	-0.252946	-0.0430103	-0.12648	-0.309539	-0.846885	0.105033	-0.617365	-0.379659	-0.751845	-0.120448	-0.378037	-0.430583	-0.0210085	-0.0142117	-0.339913	-0.038068	0.581288	-0.27685	-0.378664	-0.201868	1.88467	-0.140387	0.398279	0.679534	0.309312	0.305354	0.0203232	-0.141765
166.02553__58.5	0.376113	0.329728	0.846329	-0.0138402	0.0184151	0.0125579	-0.0436166	-0.162027	0.0187949	0.151417	0.160862	0.132001	-0.724553	-0.297282	-0.184351	-0.755682	-0.729244	-0.231504	-0.204533	0.078542	-0.248231	-0.251049	-0.0421826	-0.125228	-0.330005	-0.845875	0.119834	-0.586542	-0.344667	-0.832384	-0.0786902	-0.339166	-0.419523	-0.0136743	-0.0133557	-0.337803	-0.037585	0.578581	-0.27508	-0.376357	-0.129	1.88568	-0.411209	0.409043	0.7074	0.282587	0.280587	-0.00386588	-0.163145
166.08543__47.04	0.127456	-0.0408622	0.172201	-0.0514772	0.225288	-0.0080877	0.120904	0.0320432	0.080846	0.0998813	-0.0026881	-0.0286028	-0.104203	-0.21031	-1.394	-0.0580028	0.295761	0.0819932	0.463444	-0.548985	-0.256195	0.170397	0.185189	0.118204	-1.27732	0.039003	0.0455499	0.28274	0.0652653	0.182315	0.0399328	0.325712	-0.242874	-0.286141	0.0440414	0.214908	0.198124	-1.01965	-0.0147699	-1.58381	-0.208	-0.165733	0.506578	-0.35314	0.0168542	-0.163462	-0.345886	0.0314575	-0.932383
166.08559__150.24	0.0754508	-0.164674	0.0981973	0.0123998	0.0508504	-0.203696	-0.0653414	-0.238445	-0.134474	-0.0980812	0.0592038	-0.174545	-0.562161	-0.583847	-0.023591	-0.326378	0.0453308	0.192446	0.471873	-0.0997531	-0.31976	0.198794	0.195993	0.0257738	0.467406	0.107916	0.107718	0.248678	0.209002	0.279452	-0.00510265	0.696541	-0.372253	-0.514393	-0.39886	0.146259	-0.0549527	0.166855	-0.35638	-0.628954	-0.441549	0.561993	0.367052	-0.527291	0.0109651	0.0593318	-0.447837	0.169552	-0.263689
166.1216__194.04	-0.208034	-0.733307	0.335372	-0.354599	0.111372	0.520219	0.337832	-0.425062	-0.888063	0.780433	-0.307746	-0.442087	0.321763	-0.636398	-0.351682	-0.434072	-0.290798	-0.289982	-0.25226	-0.797864	-0.49154	-0.3913	-0.247622	-0.228179	-0.0537204	-0.214387	-0.0156383	-0.330934	-0.0260935	0.278398	-0.398729	-0.273357	-0.33311	-0.3005	-0.519111	-0.175143	-0.188761	-1.12318	2.28275	-0.0412815	-0.0955835	-0.159519	-0.129122	-0.49691	-0.284771	0.112829	-0.00771171	0.214539	0.530148
166.63126__504.6	-2.48638	-0.255585	-0.211979	-0.0126502	0.0739202	0.211153	0.179829	-2.0256	0.116838	0.0933315	0.196376	0.767166	0.383948	0.462933	0.534034	0.330081	0.31381	-0.0513806	0.190189	0.135674	0.140938	-0.0377776	0.0484279	-0.0698263	-0.241771	-0.332904	0.0255349	0.175562	0.0415365	-0.0937635	-0.176535	0.103155	0.0840071	-0.0586459	-0.0643711	-0.0624626	0.0832686	0.000925769	0.157633	0.0784544	0.119524	-0.217948	0.287654	0.220637	0.190858	-0.570282	0.107764	-0.227371	0.320815
167.11371__513.48	-1.87355	-0.252209	-0.177973	-0.0604591	-0.0151298	0.125243	0.16801	-1.52042	0.227254	0.0414984	0.107396	0.889375	0.618015	0.652249	0.72736	0.602131	0.422383	-0.131077	0.0783182	0.0015309	0.024364	-0.0101203	-0.0818136	-0.385705	-0.25018	-0.319723	-0.0496837	0.236015	0.239977	-0.199985	0.0172533	0.0501094	0.0761832	0.0466488	-0.0189584	0.0277742	0.0601884	-0.0330431	0.127552	0.0328846	-0.14129	-0.396973	0.189855	0.251557	0.117256	-0.647423	0.226906	-0.183762	0.220007
167.60449__476.1	-1.59349	-0.596115	-0.557384	-0.105698	-0.00704522	0.214634	0.580984	-1.10214	0.31431	0.00731042	0.425556	1.17561	0.253366	0.628894	0.82145	0.275706	0.407082	0.334238	0.404002	0.189568	0.215861	-0.173017	0.034205	-0.286154	-0.368319	-0.803677	-0.149952	0.285048	0.244318	-0.353912	-0.416002	-0.0678812	0.0221556	-0.22734	0.0339496	-0.290183	0.0108081	-0.0647607	-0.0513581	-0.189944	-0.200413	-0.141207	0.138148	0.469172	0.0866178	-0.267718	0.184016	-0.571198	0.134653
167.60474__466.86	-1.94453	-0.358294	-0.257407	-0.0895596	-0.084193	0.104197	0.292556	-1.42218	0.15396	-0.0885082	0.0840378	0.956605	0.528857	0.499894	0.585651	0.185792	0.327877	0.251676	0.287744	0.0911474	0.164977	-0.101165	0.231886	-0.0516719	-0.310204	-0.581948	-0.239802	0.171261	0.124287	-0.135257	-0.21651	-0.0809281	0.104178	-0.0649372	0.00163635	-0.148071	0.123588	-0.102564	0.174323	-0.246451	-0.0272114	0.0708205	0.106084	0.234231	0.091731	-0.0893926	0.112376	-0.25987	0.121245
167.6053__364.98	-1.68775	-0.541173	-0.326261	-0.199398	-0.329221	-0.110072	0.0685054	-1.41736	-0.229811	-0.0549657	-0.0978109	0.857692	0.124325	0.56313	0.711724	0.201745	0.367161	0.528922	0.523578	0.252682	0.413565	-0.124306	0.312678	-0.162998	-0.0904605	-0.405036	-0.118087	0.340283	0.305183	-0.0900762	-0.202526	-0.13292	-0.0382231	-0.194935	-0.372031	-0.249306	-0.243102	0.00173617	0.0779533	-0.33501	-0.145951	-0.137962	0.230682	0.356938	-0.0399135	-0.245823	-0.126147	-0.584955	0.0172126
167.60538__461.82	-1.18516	-0.413847	-0.293476	-0.0887069	0.0567271	0.366613	0.60589	-0.471323	0.34578	0.267177	0.370788	1.00573	0.404552	0.655602	0.559337	0.27192	0.386312	0.317723	0.166831	0.174983	0.171119	0.0512814	-0.0292385	-0.251962	-0.263357	-0.721844	-0.125606	0.190914	0.0940243	-0.1034	-0.11974	-0.108591	0.115139	-0.0715249	0.0453371	-0.130308	0.0223833	0.0763043	0.00433539	-0.177418	-0.240724	-0.44615	0.0788106	0.248708	0.126797	-0.321569	0.19491	-0.457318	0.0361397
167.60744__373.02	-1.82889	-0.458869	-0.464076	-0.311482	-0.255599	-0.0395021	0.272259	-1.48114	0.0519412	0.0363705	0.0855865	0.908806	0.326443	0.327058	0.515754	0.133564	0.374244	0.54212	0.229697	0.0841048	0.393629	-0.0309319	0.268938	-0.302605	-0.180019	-0.433428	-0.332471	0.478443	0.270308	-0.416914	-0.366199	-0.171495	0.0897266	-0.132405	-0.255946	-0.209476	0.072558	-0.0750877	-0.0286333	-0.302906	-0.219097	-0.224236	0.216341	0.328718	0.138869	-0.370379	-0.269751	-0.552443	0.20902
167.60765__389.76	-1.73365	-0.584589	-0.373023	-0.268308	-0.210091	-0.0265433	0.287198	-1.35568	0.0601624	-0.185273	0.126065	1.07023	0.355535	0.379171	0.678558	0.168885	0.402383	0.478962	0.495332	0.077493	0.301387	-0.115756	0.150829	-0.262165	-0.365636	-0.434675	-0.0524819	0.578497	0.421224	-0.366513	-0.297558	-0.0239589	0.00179608	-0.209129	-0.244624	-0.0403523	-0.0134819	-0.245162	-0.0992622	-0.439183	0.0101651	-0.19744	0.216361	0.500655	-0.0540914	-0.0859923	0.0832748	-0.28544	0.272552
167.60808__484.86	-1.61704	-0.427753	-0.238388	0.187097	-0.235923	0.0385714	0.412909	-1.43463	0.268532	-0.109358	0.209848	1.08642	0.461633	0.758709	0.99943	0.355269	0.600753	0.134967	0.513525	0.173837	0.333913	-0.109151	0.177451	-0.0170892	-0.17651	-0.342996	-0.464214	0.352519	0.227577	-0.161922	-0.336804	0.0896	-0.0523657	-0.160103	0.0203419	-0.425476	0.118982	-0.109391	0.0128884	-0.357563	-0.319802	0.0220395	0.13044	0.598996	0.208696	-0.260115	0.270633	-0.369489	0.229815
167.71555__466.86	-2.3696	-0.224483	-0.142176	-0.145897	-0.0211062	-0.0214236	0.28631	-1.4253	0.173208	-0.0622013	0.0981121	0.887328	0.595734	0.325114	0.549992	0.261713	0.293113	0.318543	0.405205	0.194676	0.236597	-0.0776614	0.301823	0.029361	-0.869935	-0.508956	-0.389623	0.216762	0.2671	0.0372979	0.00896436	-0.0186723	0.151722	-0.146636	0.0200111	-0.068906	0.159871	0.0757813	0.18407	-0.543557	-0.0576822	0.10342	-0.0538632	0.338935	0.126707	0.0217057	0.186334	-0.129156	0.15013
168.12103__551.16	-0.281353	-0.480987	0.0614028	0.189157	-0.0304276	0.294695	0.160441	-0.106806	0.215453	0.231853	0.0847524	0.425393	0.10661	0.289157	0.290479	0.115738	0.139085	-0.126847	0.0032765	-0.202092	-0.497189	-0.0665964	-0.0874861	-0.329163	-0.355703	-0.557356	-0.207542	0.189209	0.243366	0.129591	-0.125299	0.177456	0.136649	-0.0835197	-0.0709889	-0.0469825	0.0193965	0.213821	0.0811965	0.0978603	-0.0991379	-0.0507005	0.179646	-0.0140408	0.258312	-0.203642	-0.0782957	-0.472301	-0.0135149
168.61391__487.62	-0.970312	-0.386869	-0.291209	0.0497598	0.0805998	0.379023	0.777488	-0.76326	0.120506	-0.0349652	0.428007	1.09208	0.0174044	0.351947	0.537321	0.0712215	0.264281	0.436579	0.494188	0.319837	0.119893	-0.0257698	0.0847822	-0.378595	-0.367474	-0.982527	-0.232986	0.284141	0.534301	-0.153501	-0.0516805	0.0884371	0.310776	-0.041399	0.111759	-0.200026	0.103991	0.187638	-0.134919	-0.0137267	-0.337558	-0.756316	0.149887	0.682045	0.360251	-0.358014	0.25724	-0.617664	-0.201592
168.61452__492.42	-1.3279	-0.496584	-0.512255	-0.0808507	0.0322917	0.257373	0.649083	-0.889026	0.258615	0.0515466	0.344257	1.03347	0.340264	0.508771	0.729787	0.249239	0.461284	0.379416	0.409718	0.227922	0.177614	-0.134564	0.00556034	-0.320355	-0.255015	-0.702539	-0.360358	0.344134	0.319455	-0.148673	-0.0492222	-0.068403	0.202733	-0.224141	-0.19209	-0.271764	-0.0393507	-0.0150958	-0.0973022	-0.208197	-0.2788	-0.466886	0.0422332	0.463354	0.179343	-0.1553	0.187407	-0.700747	0.0729428
168.61665__407.1	-1.95253	-0.59207	-0.532237	-0.295646	-0.0856201	-0.123083	0.398678	-1.02256	0.0992613	-0.0762457	0.215913	0.777714	0.434176	0.435706	0.781138	0.0932952	0.379709	0.342896	0.393642	0.081101	0.360755	-0.117941	0.08672	-0.151786	-0.101261	-0.385505	-0.16997	0.705189	0.277478	-0.339002	-0.033632	-0.132728	-0.192672	-0.404484	-0.116867	-0.409349	-0.094265	-0.339507	0.0416207	-0.243598	-0.029481	-0.115953	0.047535	0.266959	-0.0161583	0.0517139	-0.0774735	-0.383491	0.2078
169.03517__46.26	0.00921677	0.42595	0.113221	0.341667	-0.289383	0.24215	0.0651301	0.277001	-0.0151515	-0.425002	-0.0392006	0.274259	0.00167123	0.217448	-1.90054	0.0914784	0.0343545	0.56965	-0.913058	-0.502324	0.147237	0.126566	0.166615	-0.135845	-1.83741	-0.137349	0.0567786	0.373041	-0.56618	0.030343	0.0410012	-0.336148	-0.105327	0.273372	-0.0467216	0.113421	-0.0852663	0.173109	-0.0364921	-1.44325	-0.00439766	-0.0613138	-0.136911	0.427544	0.0283677	-0.127615	0.137132	-0.072301	-0.759226
169.03825__54.54	0.0398026	0.16122	-0.0365522	0.228623	-0.414933	0.131829	-0.165566	0.150357	-0.150291	-1.02854	-0.0305398	0.181452	-0.350373	-0.13349	-0.297454	-0.194561	-0.183827	0.826857	-0.738781	-0.108509	-0.117938	0.333491	0.248381	-0.218948	0.0596123	-0.177182	0.0848655	0.276116	-0.331432	0.0435385	0.0102522	0.161245	-0.235575	-0.0742278	-0.295724	0.260543	0.0376006	0.304163	-0.317073	-0.200326	-0.181115	0.374335	-0.170367	0.203345	0.139405	-0.0223745	-0.0685703	0.186779	0.16939
169.11729__414.36	-1.59353	-0.230841	-0.253905	0.0436123	-0.0203809	0.287477	0.767927	-0.629822	0.301984	0.132428	0.649609	0.744516	0.245882	0.109594	0.349568	0.107188	0.0877004	0.35935	0.591557	0.228761	0.219265	0.0755945	-0.193713	-0.200426	-0.307448	-0.488501	-0.14621	0.668532	0.424362	-0.0886343	-0.576293	0.0374757	0.323801	-0.166993	0.172952	-0.0878831	-0.00630444	-0.0113411	-0.100402	0.0455958	-0.0797732	-0.747639	0.185644	0.349235	0.37054	-0.220341	0.48051	-0.619142	0.426244
169.15604__466.62	-2.50552	-0.317945	-0.300934	-0.0511591	-0.14803	0.189305	0.346766	-1.11217	-0.263621	0.0489964	0.187345	0.984972	0.506626	0.446894	0.590779	0.359607	0.305986	0.243537	0.479978	0.12366	0.320625	-0.00951516	0.134622	-0.0167539	-0.243614	-0.350355	-0.172005	0.372515	0.469111	0.0207801	-0.332427	0.151761	0.210073	-0.150157	0.0499953	-0.293353	0.141727	-0.235672	-0.046003	-0.0905495	0.010624	0.0463265	0.173134	0.259486	0.0163058	-0.292202	0.1794	-0.293377	0.129871
170.01218__56.94	0.177487	-0.670039	0.0351257	-0.498093	-0.510942	-0.701681	-0.318081	0.240052	-0.572118	-0.13995	-0.398308	-0.0132983	0.235457	-0.584388	-0.672243	0.383855	-0.163661	-0.0616927	0.061505	-0.104951	-0.0235719	0.233611	-0.281036	-0.704072	-0.533902	0.124001	0.386855	0.493643	-0.26878	-0.441508	-0.0209015	0.00669624	0.166335	-0.593059	-0.271841	-0.188542	-0.261981	-1.07038	-0.25932	-0.469382	-0.915191	-0.130923	-0.315182	-1.09366	-0.398897	-0.486788	0.00376845	0.648013	0.416358
170.11615__245.88	-1.49086	-0.749694	-0.553888	-0.151289	-0.265924	0.0737884	0.455112	-1.68256	0.0730022	-0.205695	0.355819	0.881376	0.0640761	-0.0735085	0.664297	0.13234	0.283005	0.640739	0.608767	0.191687	0.672162	-0.00776429	0.241411	-0.129547	0.148461	-0.379777	-0.0427195	0.716337	0.494994	-0.223432	-0.408275	0.206521	-0.0517871	-0.534884	-0.70173	-0.626846	-0.247381	0.522765	-0.394148	-1.0458	-0.391481	0.708597	0.0657074	0.544032	0.0452618	0.263069	0.148019	-0.232463	0.229821
170.11774__495.3	-2.16285	-0.585973	-0.491036	-0.0922567	-0.222967	0.177171	0.380618	-2.02486	0.258245	-0.100549	0.215768	0.807508	0.23921	0.154762	0.615651	0.0349695	0.331871	0.530753	0.547851	0.264013	0.452127	-0.0993615	0.185676	0.0112801	-0.26952	-0.63571	-0.224272	0.533964	0.258588	-0.335134	-0.345081	-0.0397621	0.110247	-0.28585	-0.0857468	-0.424186	0.119226	-0.37388	0.137686	-0.49495	-0.0496377	-0.0317086	0.243593	0.552797	0.0603228	-0.0535444	0.135723	-0.211987	0.208287
170.14789__492.3	-1.81558	-0.641351	-0.408242	-0.109288	-0.274521	0.510994	0.740158	-1.45248	0.392531	0.2605	0.37054	0.585949	0.082801	-0.144224	0.370624	0.122014	0.406536	0.42822	0.594852	-0.116572	-0.641721	-0.445707	0.0562061	-0.356762	-0.208511	-0.455704	-0.268982	0.85059	0.617269	0.0767922	-0.152982	-0.112431	0.136593	-0.447547	0.0761957	-0.287895	0.394816	-0.39251	0.0609476	-0.448203	0.0418192	-0.128421	0.347508	0.789365	-0.102354	0.0453807	0.0776888	-0.463327	0.0764623
170.14906__455.52	-2.02529	-0.341903	-0.366411	-0.0504071	-0.107546	-0.0615277	0.445209	-1.59421	0.168572	-0.205574	0.151041	0.492716	0.0844584	0.0490522	0.143024	0.0302791	0.340072	0.482308	0.567961	0.141052	0.274482	-0.0162836	0.162087	-0.0484652	-0.250807	-0.375067	-0.113065	0.51442	0.409704	-0.063785	-0.320447	0.0283111	0.229546	-0.228778	0.0487677	-0.268343	-0.00489918	-0.262883	0.0280861	-0.299733	-0.115913	0.0266285	0.276268	0.572356	0.293262	0.188836	0.35319	-0.239698	0.00187517
170.15263__557.22	-0.836787	-0.475752	-0.472603	0.0566519	-0.027134	0.0771664	0.102826	-0.732801	0.0183704	0.0439952	0.0131334	0.335961	0.302615	0.225217	0.0573335	0.200502	-0.0168228	0.0538137	0.233851	-0.2636	0.00329787	0.0121149	-0.0530481	-0.0707018	-0.487145	-0.365232	-0.210209	0.459504	0.261927	-0.00308568	-0.0791533	0.0988599	-0.128564	-0.119916	-0.0185468	0.0569672	0.23062	-0.0159152	0.154235	-0.107731	0.0317555	-0.575738	0.147914	0.169512	-0.000658477	-0.301189	0.0922326	-0.19072	-0.0296282
170.85448__39.36	-0.0843513	0.196998	0.874815	-0.218377	0.378068	0.314358	0.345164	0.167874	0.131912	0.854512	-0.314601	0.288294	-0.307052	0.379373	-0.187012	-0.0425304	0.182464	0.126452	0.0928686	0.85539	-0.246774	-0.187781	0.393505	0.0053347	-0.471721	0.071821	-0.494183	-0.201786	0.184139	-0.265404	0.17983	-0.130302	0.0349511	0.369191	0.464388	0.00450406	0.174629	-1.16578	0.357462	0.699673	-0.343627	0.243432	0.137276	-0.278891	0.811509	0.188456	0.579604	-0.0185145	0.117441
172.13177__467.34	-1.14276	-0.31394	-0.416886	0.0480843	0.0818133	0.552399	0.882269	-0.617549	0.414613	0.37909	0.808405	0.774308	-0.00991309	0.331027	0.493075	0.32383	0.171276	0.345753	0.533338	0.231034	0.110159	-0.00938256	-0.20014	-0.297183	-0.137795	-0.555129	-0.0865993	0.48371	0.487191	-0.112591	-0.151447	0.0415272	0.310711	-0.29116	0.10365	-0.0966507	-0.123909	-0.115069	-0.305568	-9.80799e-05	-0.384595	-2.71306	0.0769341	0.406799	0.238933	-0.257395	0.549392	-0.504734	0.3923
172.13283__418.62	-1.55456	-0.505373	-0.547088	-0.0800011	0.0518901	0.561781	1.06231	-0.985271	0.466925	0.339998	0.910701	0.857571	0.000781809	0.254903	0.47002	0.18012	0.115326	0.396335	0.612062	0.267971	0.193876	-0.0301799	-0.239848	-0.366575	-0.25638	-0.689071	-0.22958	0.670187	0.539023	-0.148519	-0.233779	-0.00444464	0.359992	-0.433107	0.0565608	-0.175269	-0.126573	-0.128507	-0.330107	-0.113766	-0.472836	-1.0691	0.10599	0.484303	0.199898	-0.29331	0.561429	-0.542643	0.423994
172.13298__488.52	-0.652693	-0.488501	-0.636249	-0.0885877	-0.104885	0.378353	0.843132	-0.754693	0.253214	0.117174	0.548747	0.540376	-0.421194	-0.0619782	0.205083	-0.117485	0.200367	0.596903	0.589498	0.227327	0.142821	-0.0532608	0.0163822	-0.285537	-0.243098	-0.625441	-0.24622	0.52215	0.574264	-0.221839	-0.122844	0.0133998	0.285884	-0.210969	0.134117	-0.222333	-0.0457588	-0.0443284	-0.135477	-0.0488551	-0.369843	-0.821841	0.123739	0.698268	0.241535	0.00566807	0.280349	-0.860122	-0.128162
172.13306__491.82	-0.894926	-0.646972	-0.59514	-0.152166	-0.104516	0.378426	0.750558	-0.884554	0.295242	0.125287	0.524365	0.311108	-0.443571	-0.268036	0.142366	-0.142256	0.155234	0.643764	0.571781	0.290512	0.319354	-0.0632251	0.0585187	-0.261279	-0.3425	-0.740605	-0.303868	0.530585	0.465187	-0.322186	-0.221127	-0.0376883	0.216396	-0.2148	0.053073	-0.270549	0.0317568	-0.11068	-0.0764639	-0.229194	-0.329033	-0.534402	0.113876	0.613768	0.188067	0.208622	0.262261	-0.733503	0.0492548
172.13319__462.12	-1.21881	-0.346615	-0.418478	0.0155905	0.115268	0.555789	0.935674	-0.482128	0.4692	0.416673	0.806987	0.753499	-0.0596785	0.240595	0.398716	0.235459	0.141032	0.365689	0.527204	0.239438	0.118293	0.015637	-0.210096	-0.324626	-0.193449	-0.607088	-0.0646442	0.560597	0.533928	-0.0908364	-0.076573	0.0413229	0.35672	-0.240599	0.130693	-0.106201	-0.128039	-0.0931418	-0.286141	0.0128541	-0.355724	-2.64726	0.126601	0.463369	0.242859	-0.260777	0.535447	-0.580424	0.358244
172.13356__256.38	0.144785	-0.476438	-0.467423	-0.147351	-0.0321982	0.329256	0.784487	-0.0738877	0.266216	0.225287	0.687039	-0.440381	-1.06799	-0.953025	-0.579149	-0.490848	-0.45664	0.776747	0.495192	0.230047	0.17166	0.0301073	-0.145328	-0.315718	-0.104362	-0.465304	-0.0841143	0.614934	0.498082	-0.194066	-0.182913	0.0556625	0.251623	-0.360494	0.0803324	-0.250031	-0.121336	0.28299	-0.24897	-0.181684	-0.529504	-0.118725	0.238377	0.460512	0.154165	0.58956	0.270056	-0.662655	0.0365003
172.24344__466.92	-0.25202	0.574911	0.815951	-0.0312775	-0.0951802	-0.262527	-0.299682	-0.310975	0.0602548	-0.477267	-0.297442	-0.968514	0.417856	0.221678	0.183635	0.209203	0.28801	0.0360173	0.155984	-0.016513	0.26834	0.295829	0.282854	0.645314	0.110842	-0.49185	0.352461	-0.45234	0.203134	0.333399	0.121167	0.197203	-0.219369	-0.104759	-0.338196	0.282945	0.0253364	0.259825	0.116413	0.467233	0.164328	-2.24286	-0.0906444	0.245815	-0.401701	0.223654	-0.196296	-0.313435	-0.727962
172.2451__418.74	-1.42455	-0.656187	-0.61711	-0.0272245	-0.689493	0.560725	1.09563	-1.32139	0.054704	0.236212	0.877315	0.80251	0.177333	0.0506909	0.698358	0.33076	0.22976	0.606195	0.479186	0.499781	0.311698	0.138804	-0.0862132	-0.271278	0.0240044	-1.13556	-0.149258	0.874687	0.667517	-0.385762	0.0542129	0.241577	0.564953	0.0580845	0.112259	-0.0224229	0.0636518	-0.383059	-0.63286	-0.00986154	-0.597259	-1.40597	-0.0298707	0.534308	0.379332	-0.218908	0.480726	-0.381094	0.373172
172.55013__224.52	0.5316	0.410983	-0.79566	0.194381	0.628699	-0.554932	0.496917	0.155404	1.00311	-0.34051	-0.219728	-0.897439	-1.15207	-0.900653	0.232559	0.197673	0.0555601	-0.203072	0.81866	0.474882	0.558842	0.517173	0.488773	0.893101	-0.227666	0.502036	0.170913	0.402979	0.363969	-0.342991	-0.568806	0.21493	-1.7173	-1.32203	-0.222103	-0.547069	0.265917	1.67446	0.578167	0.0233567	0.720604	-0.281778	-0.356732	0.287647	-0.238399	0.962976	-0.000136225	0.748792	0.172512
172.63153__443.4	-1.80752	-0.464639	-0.400094	-0.0419984	0.0366466	0.106664	0.150904	-1.5208	0.162211	-0.284546	0.13755	1.04383	0.464288	0.596242	0.611429	0.160623	0.389617	0.284567	0.201244	0.178347	0.269955	-0.0137095	0.0956336	-0.0967615	-0.319425	-0.777598	-0.383538	0.301504	0.226458	-0.276475	-0.216425	-0.185837	-0.0482091	-0.194539	-0.198985	-0.235604	0.190289	-0.0348943	0.195326	-0.45674	-0.180262	-0.0582897	0.130193	0.362936	0.100843	-0.0582247	0.0350935	-0.38871	-0.0541108
172.63274__454.98	-1.92068	-0.309102	-0.0259657	0.042963	-0.155386	0.115018	-0.105212	-1.82381	0.0406114	-0.172079	-0.176774	0.743896	0.497654	0.453597	0.0893355	0.202978	0.362649	0.107746	0.261919	-0.246648	-0.0572033	-0.146139	0.0869916	0.144344	-0.457267	-0.265728	-0.009909	0.237817	0.109765	0.0692878	-0.0247178	0.0100248	-0.115279	-0.0745523	0.00561929	-0.00726571	0.169548	-0.215536	0.279875	-0.191393	-0.0319523	-0.015471	0.0621391	0.337928	-0.0177281	-0.0678659	-0.0515686	-0.120966	0.0771112
172.85118__39.36	0.00500713	0.1153	0.763578	-0.274078	0.444554	0.262538	0.325052	0.0689174	0.222682	0.815552	-0.308128	-0.0669553	-0.0614303	0.263016	-0.234092	0.0736878	0.0486902	-0.067519	-0.0636413	0.599439	-0.181913	-0.0657515	0.326918	0.12917	-0.312773	0.18696	-0.160431	0.00565497	-0.0960169	-0.0675398	0.196101	-0.214508	-0.230148	-0.00103107	0.443484	-0.121947	0.469996	-2.41535	0.437446	0.667062	-0.301857	0.174504	0.381368	-0.300549	0.815886	0.156754	0.44987	0.358895	0.167198
173.13974__562.02	-0.0894626	-1.03338	-0.0991748	0.172021	-0.0856218	0.225142	0.305964	0.190927	0.095017	0.282412	0.0874208	0.38694	0.203202	-0.176388	0.282007	0.202534	0.348592	0.18762	0.412002	-0.169193	-0.148171	0.236036	-0.683636	0.103437	-0.696257	-0.537489	-0.179601	0.379461	0.132704	-0.0788421	-0.315402	-0.213692	0.153558	-0.0116837	0.26994	-0.223479	-0.059168	-0.179883	0.242059	-0.553063	-0.308684	-0.20227	0.0959871	0.137818	0.0950795	-0.23918	-0.0298534	-0.361814	0.10712
174.10178__420.42	-2.07342	-0.54005	-0.518471	-0.0876289	-0.0707613	0.246376	0.54556	-1.90158	0.22586	0.0415074	0.356944	1.07561	0.431843	0.393651	0.522614	0.184321	0.235046	0.37469	0.478718	0.159062	0.403207	-0.190235	-0.0268193	-0.241011	-0.222987	-0.544188	-0.158256	0.509929	0.348093	-0.161419	-0.376028	-0.106044	0.0957761	-0.179174	0.0439094	-0.239273	-0.0162618	-0.173077	0.094378	-0.391494	-0.306195	-0.237005	0.211733	0.390254	0.133491	-0.197676	0.286354	-0.399606	0.303097
174.11009__210.18	-1.70343	-0.731542	-0.569187	-0.0051676	-0.140379	0.0963656	0.39977	-1.4614	0.0241495	-0.1257	0.344013	1.01403	0.22436	0.126579	0.704262	0.198265	0.321911	0.529581	0.534636	0.151269	0.601466	-0.063773	0.248649	-0.215292	0.08313	-0.449278	-0.035182	0.623534	0.379544	-0.250046	-0.347287	0.220406	-0.148747	-0.486076	-0.67199	-0.590416	-0.245203	0.779582	-0.330416	-1.09713	-0.400978	0.7144	0.092393	0.543494	0.0574412	0.0546306	0.145009	-0.258554	0.25167
174.11028__43.62	1.001	-0.0406816	0.717442	0.47073	-0.761769	0.352861	-0.228533	0.430951	-0.197703	0.0480404	0.70523	0.466213	0.461864	0.370446	0.312831	-0.41494	-0.207506	0.777893	-0.298882	1.06019	-0.549168	0.0209801	0.535564	0.0915524	-0.164719	-0.156409	0.139386	0.0800446	1.08765	-0.163765	0.0320447	0.0487295	-0.368296	-0.161528	-0.145155	-0.116246	-0.390993	-0.307509	0.0110181	0.261599	-0.340342	0.401844	-0.475585	0.136952	0.277373	-0.66847	0.276057	0.142673	-0.418902
174.14644__249.24	-0.179592	-0.493481	-0.6359	-0.161724	-0.0927438	-0.100678	0.79047	-0.429394	-0.0581249	-0.397466	0.218824	1.16627	-0.0161983	0.343003	0.850099	0.401458	0.506646	0.274004	0.622184	0.282917	0.451258	-0.461335	0.165505	-0.645823	-0.0766476	-0.506898	-0.515513	0.383029	0.226463	-0.343759	-0.469521	0.0252934	0.0267128	-0.378587	-0.501234	-0.407351	-0.177025	0.232717	-0.372149	-0.640291	-0.488144	0.14783	0.100269	0.454354	0.0335044	-0.478223	0.0686165	-0.397721	0.255934
174.56186__402.72	-0.150651	-0.561775	-0.361783	0.403743	0.461334	0.244255	0.693889	0.173471	0.130496	-0.00832716	0.485346	0.350238	-0.7058	-0.17146	-0.0564495	-0.0218409	-0.304631	0.396289	0.493094	0.0852376	0.182927	0.148549	0.634616	0.0665163	0.208009	-0.104825	0.22624	0.479763	0.503669	-0.164032	0.169659	0.278201	0.258083	0.120981	0.0330658	-0.162595	-0.122852	0.780507	-0.405898	-0.307809	-0.229032	0.696068	-0.0794633	0.499377	1.01781	0.343281	0.281716	-0.536728	0.227213
174.59645__410.04	-1.20968	-0.417602	-0.638795	0.119507	0.131247	0.687757	0.987243	-0.418039	0.420924	0.28379	0.763496	1.03121	0.24013	0.557284	0.628844	0.242108	0.17312	0.477101	0.646215	0.322008	0.154921	-0.121962	-0.263498	-0.441655	-0.158104	-0.539312	-0.176027	0.667139	0.558012	-0.11821	-0.201945	0.0200295	0.338846	-0.245559	0.0916842	-0.129852	-0.109112	-0.0777393	-0.38321	-0.0395726	-0.495955	-1.42536	-0.0227662	0.388093	-0.0321108	-0.563231	0.4918	-0.627919	0.525092
174.61984__504.48	-2.95513	-0.320538	-0.30739	-0.075925	0.160527	0.229988	0.27143	-1.89077	0.117758	0.108098	0.225641	0.818674	0.462762	0.523532	0.663292	0.284077	0.196308	-0.113886	0.137117	0.0651543	-0.0211884	-0.100231	-0.0135096	-0.169292	-0.134204	-0.443483	-0.0443589	0.320912	0.3173	-0.237951	-0.0792373	-0.0969939	0.0244665	-0.207442	-0.0400714	-0.0861152	-0.0525697	-0.0192813	0.0294569	-0.121216	-0.0107196	0.0181661	0.260676	0.395544	0.241596	-0.243918	0.247164	-0.158554	0.207578
174.63141__615.54	1.38018	-0.439757	-0.414489	-0.311974	-0.30158	-0.114433	0.29012	1.89715	0.000312983	-0.123524	0.0736109	0.82742	0.411653	0.534929	0.381752	0.110809	0.121596	0.0818449	0.270864	-0.181496	0.079374	-0.0948112	-0.260168	-0.146544	-0.488855	-0.555782	-0.524655	0.189896	0.245361	-0.225336	-0.231999	0.0235064	0.472617	0.273846	0.349028	0.196955	0.400837	-0.418939	0.128454	-0.252605	-0.259129	-0.471231	0.238465	0.446411	0.360638	0.185968	0.300216	-0.062404	0.0703082
174.98982__46.5	-0.468398	-0.00629793	-0.363994	0.73805	-0.0669602	-0.312167	1.03025	-0.895747	0.467355	0.278146	-0.0181701	-0.0147688	-0.264321	0.103471	-0.900572	-0.390985	0.440706	0.0507888	-0.709102	-0.438336	0.247405	0.260719	0.215895	-0.076468	-1.22059	1.20395	-0.404058	-0.715	0.486301	-0.0597578	0.393985	0.187056	0.480311	0.104659	0.0132209	-0.0759881	0.298719	-0.360229	1.43216	-1.06474	-0.0713246	0.485298	0.200946	-0.308898	0.350782	0.112738	1.30188	-0.346188	-0.494136
175.12582__568.68	-1.77545	-1.2151	-0.122143	0.136805	-0.0664765	0.439176	0.446007	-1.88211	0.224795	0.24352	0.212576	0.649158	0.18973	-0.028362	0.603739	0.0728622	0.463527	0.349987	0.432721	0.201384	0.00339799	0.0883096	-0.945809	0.147345	-0.508747	-0.64915	-0.0487683	0.555101	0.375259	-0.0183946	-0.129484	-0.0638929	0.403209	-0.0512702	0.239907	0.230095	0.132647	-0.501834	0.0333491	-0.292356	-0.662018	-0.498669	0.256354	0.232211	0.233502	0.00953805	0.370441	-0.423949	0.368333
175.60406__397.14	-1.67756	-0.680014	-0.542663	-0.292325	-0.0489394	0.179725	0.559777	-1.02961	0.094771	0.116756	0.481718	1.04493	0.307964	0.436415	0.697277	0.124364	0.239402	0.452042	0.445322	0.172042	0.23194	-0.129252	-0.0266359	-0.409454	-0.126068	-0.706078	-0.280427	0.420893	0.286392	-0.430722	-0.261047	-0.209367	0.155657	-0.308741	-0.087515	-0.290853	-0.0317659	-0.167054	-0.0103071	-0.332726	-0.27284	-0.290307	0.160083	0.378398	0.000571592	-0.345255	0.108059	-0.735648	0.308719
175.60413__388.32	-1.78146	-0.663809	-0.491936	-0.17148	-0.280809	0.0140494	0.371485	-1.29684	0.0655576	-0.0978142	0.273888	1.11057	0.490041	0.474183	0.686284	0.164076	0.334084	0.423546	0.426132	0.201138	0.284061	-0.0419781	0.186776	-0.255768	-0.337908	-0.707611	-0.170845	0.485104	0.348606	-0.319301	-0.259655	-0.164665	0.0954831	-0.142943	-0.0490705	-0.313831	0.00877421	-0.206637	-0.0638156	-0.283075	-0.216416	-0.240448	0.1467	0.512406	0.100405	-0.369693	0.257483	-0.500927	0.263521
176.12741__45	1.05413	-0.247501	0.454758	0.530148	-0.686543	0.16306	-0.70661	0.154283	-0.351337	0.130516	0.326669	0.730023	-0.216913	-0.0957046	-0.493388	-0.285704	-0.383932	0.461771	-0.341409	0.787233	-0.508184	0.303419	0.434191	-0.0336535	-0.0017325	-0.045025	0.229782	-0.0425316	1.16106	0.0047131	0.402723	0.424988	-0.0296621	-0.283036	-0.0360644	0.204676	-0.279963	-0.357296	-0.103929	-0.642045	-0.361039	0.705411	0.0631804	0.0935883	0.48158	0.777876	0.0429194	0.13291	-0.244352
176.60965__413.76	-1.59891	-0.521785	-0.415892	-0.0797337	-0.0694595	0.0290356	0.385642	-1.30641	0.124702	-0.0524406	0.30343	0.99318	0.328021	0.424862	0.800565	0.111634	0.385402	0.361198	0.448355	0.229212	0.305628	-0.139827	0.19427	-0.128799	-0.00875494	-0.433254	-0.2885	0.397552	0.244766	-0.287497	-0.186247	-0.00656326	0.0819374	-0.291103	-0.0618729	-0.251689	-0.0215715	-0.276941	-0.14322	-0.307633	-0.290807	-0.156516	0.0995331	0.49157	-0.00483013	-0.204571	0.212208	-0.396592	0.248603
176.6097__419.82	-1.6206	-0.573426	-0.423901	-0.0665438	-0.128429	0.211878	0.398111	-1.12406	0.130843	-0.0526769	0.270198	1.01516	0.45518	0.395871	0.819944	0.22789	0.398922	0.380708	0.474854	0.201075	0.389436	-0.302192	0.121978	-0.0910796	-0.104855	-0.476351	-0.245104	0.469418	0.202965	-0.161169	-0.262045	-0.0344084	0.054081	-0.32838	-0.114573	-0.37578	-0.0360919	-0.216125	-1.77696e-06	-0.229077	-0.137615	-0.27114	0.0706605	0.398353	-0.0386937	-0.215998	0.179371	-0.332564	0.283392
176.61014__372.9	-2.02813	-0.557549	-0.426572	-0.362418	-0.213962	-0.0269727	0.259484	-1.36531	-0.00368572	-0.117067	0.175893	0.894307	0.214563	0.257264	0.448322	0.0497724	0.323314	0.453386	0.0177784	0.0641914	0.357681	-0.122994	0.22965	-0.161072	-0.109917	-0.587705	-0.268404	0.36576	0.326372	-0.263847	-0.22364	-0.131687	-0.0692343	-0.173118	-0.142691	-0.195014	0.0426466	-0.209382	0.0370609	-0.265384	-0.260682	-0.132913	0.172986	0.492987	0.00564675	-0.195842	-0.0622443	-0.388238	0.0471302
176.61099__467.28	-0.98948	-0.124469	-0.198068	0.186176	0.245803	0.508274	0.668992	-0.371933	0.374254	0.382624	0.629307	0.74085	0.0791062	0.442943	0.416043	0.31108	0.231599	0.219791	0.352904	0.162946	0.00830167	-0.00205596	-0.222567	-0.17819	-0.10553	-0.495624	0.0296182	0.2609	0.318983	-0.0963341	-0.00495106	0.0621987	0.260089	-0.120024	-0.00902529	0.0868772	-0.230433	-0.00924772	-0.248824	0.0843011	-0.286394	-2.40343	-0.0117341	0.308263	0.17932	-0.234886	0.44074	-0.441702	0.244378
176.61151__462.12	-0.885868	-0.221506	-0.115549	0.179735	0.309783	0.507061	0.704918	-0.256096	0.383823	0.399749	0.523201	0.807483	0.241951	0.494176	0.407301	0.177339	0.193	0.216405	0.26798	0.144962	0.0369259	0.131209	-0.108705	-0.266503	-0.189935	-0.473689	-0.0974001	0.344483	0.263963	-0.0247608	0.0217225	0.0174357	0.264569	-0.0767742	0.112228	-0.0101312	-0.122622	0.0743646	-0.130841	0.0644031	-0.197605	-2.7497	0.0553838	0.336503	0.22469	-0.373462	0.348003	-0.522902	0.147586
177.6176__406.98	-2.32066	-0.523787	-0.475618	-0.319911	-0.157146	0.082056	0.406152	-1.63359	0.170678	-0.0200659	0.187366	0.998673	0.444861	0.201167	0.65151	0.162878	0.332981	0.355481	0.347382	0.143183	0.375264	-0.125743	0.0692534	-0.150775	-0.120676	-0.411996	-0.161309	0.643915	0.410117	-0.137072	-0.249424	0.0227631	0.0730946	-0.351393	-0.208681	-0.272799	-0.0323016	-0.251741	0.084614	-0.425992	-0.106357	0.00796318	0.125092	0.307518	-0.023617	-0.0504187	0.00827996	-0.291107	0.216295
177.6179__414.12	-2.25956	-0.613093	-0.442364	-0.318525	-0.189109	0.0425834	0.341971	-1.70075	0.1549	-0.039178	0.102226	1.12143	0.578715	0.427505	0.865587	0.144006	0.403724	0.476558	0.317022	0.181375	0.481476	-0.190651	0.0508969	-0.074446	-0.268154	-0.50682	-0.194964	0.50443	0.211646	-0.394831	-0.426365	-0.181312	-0.052789	-0.201535	-0.174734	-0.327081	0.220095	-0.180133	0.2064	-0.545813	0.0064447	0.0405198	0.0881285	0.370286	-0.188493	-0.137892	-0.154927	-0.162795	0.177453
179.16945__443.52	-1.74788	-0.494677	-0.83414	-0.160881	-0.168161	0.00720245	0.215549	-1.3032	0.162504	-0.0413829	0.073477	0.875164	0.350464	0.716489	0.928912	-0.00600661	0.412516	0.196494	0.403754	-0.0205099	0.24862	-0.223025	0.0620489	-0.527141	-0.260114	-0.507993	-0.111498	0.397454	0.431956	-0.0698605	-0.238182	-0.252473	0.174984	-0.182284	-0.080564	-0.300684	0.15954	-0.142336	0.123288	-0.30963	-0.22629	-0.119624	0.166241	0.317661	0.0393529	-0.0404037	0.0269427	-0.452451	0.226682
179.1757__455.04	-2.97748	-0.236322	-0.216474	0.115248	-0.150941	-0.0367176	0.141752	-2.2003	0.0111729	-0.11887	-0.0470356	0.768523	0.401006	0.192973	0.362119	0.165286	0.202693	0.201168	0.363455	0.0261968	0.268332	-0.00554353	0.308483	0.051101	-0.16487	-0.214327	-0.045751	0.295753	0.0745163	0.0713406	-0.131215	0.0182776	0.00696803	-0.134722	-0.129669	-0.239385	0.083076	-0.330215	0.0382235	-0.310452	0.0335465	0.0258971	0.26256	0.371768	0.242943	-0.0540912	0.0300349	-0.0983339	0.0208272
179.63853__513.54	-2.34672	-0.22164	-0.214375	0.00773982	0.0736455	0.174303	0.0515856	-1.88742	0.0014887	-0.212057	-0.00676919	1.10347	0.468679	0.756119	0.579225	0.254181	0.178573	0.0387026	0.193922	0.112716	-0.0437967	0.143745	0.0817054	-0.268138	-0.467247	-0.218215	-0.1038	0.0341409	0.151567	-0.234453	-0.257715	-0.00816812	0.335951	0.348409	-0.148432	0.0798391	0.0471939	-0.0462382	0.305404	-0.0446195	-0.154943	-0.182465	0.239173	0.260109	0.159792	-0.414973	-0.0672983	-0.433192	0.0471599
180.0657__221.64	0.622698	1.05318	-0.176911	0.0107182	0.65468	-0.577787	-0.593246	0.519696	1.10701	-0.802874	0.158872	-0.785629	-0.72124	-0.322289	0.482961	0.106796	0.090879	0.277881	-0.184992	0.336166	0.868596	0.555808	0.156062	0.643108	0.453868	0.662901	0.810755	1.14192	0.614344	0.0977927	-0.183572	-0.203748	0.278783	0.0491662	0.456344	-0.035109	-0.0234863	1.57537	-0.4984	0.558344	-0.389719	-0.443034	-0.571305	-0.0367161	0.80575	-0.0630466	-0.283144	-0.436425	-0.0702494
180.07698__45.96	-0.0522613	0.0040999	-0.559976	0.111412	-0.107978	-0.300111	-0.66469	-0.431492	-0.275719	-0.511719	-0.659688	-0.695103	-0.34604	-0.112998	-0.595083	-0.64601	-0.22521	-0.100793	-0.576237	0.11025	-0.279062	0.196255	-0.00228393	0.12022	-0.823365	-0.313273	-0.284156	0.437775	0.274153	0.138425	0.0795743	0.166723	-0.246874	0.142677	0.0207622	0.107953	-0.590566	-0.130151	-0.429007	-0.621729	-0.256975	-0.0894433	0.0679891	-0.20008	0.0140703	-0.588206	-0.58002	-0.280401	-0.000899555
180.0999__212.82	-0.812491	-0.468592	-0.447594	0.00297983	-0.0551324	0.298677	0.791187	-0.532189	0.241725	0.209538	0.781165	0.0693779	-0.68635	-0.559726	-0.0673888	-0.0816439	-0.119921	0.597652	0.581026	0.230042	0.174274	-0.0153732	-0.0850024	-0.416279	0.0896544	-0.487019	-0.169451	0.713389	0.666035	-0.206369	-0.3244	0.211674	0.199578	-0.360393	-0.0114345	-0.260832	-0.153973	0.192993	-0.36112	-0.315954	-0.537176	-0.0100862	0.221262	0.634425	0.271631	0.34915	0.525586	-0.649439	0.20958
180.12051__455.16	-2.06181	-0.136379	-0.0909156	-0.00458478	-0.154228	-0.0158531	-0.0558155	-2.01763	-0.00245728	-0.147401	-0.220324	0.687883	0.419141	0.474398	0.168949	0.104812	0.302688	0.151175	0.213169	-0.205403	0.0839222	-0.0914775	0.191617	0.137744	-0.382251	-0.350807	-0.0478422	0.221801	0.165777	0.0819872	-0.179104	0.153007	0.0693934	-0.0121978	-0.0649112	-0.218612	0.0356769	-0.137767	0.197389	-0.228962	0.0187054	0.150247	0.181539	0.306412	0.162565	-0.0850679	-0.00935661	-0.0303908	-0.141556
180.12141__443.46	-1.94734	-0.585782	-0.352281	-0.273345	-0.174909	0.0803724	0.234121	-1.51062	0.13594	-0.110068	0.0481561	0.983165	0.299592	0.437358	0.575118	0.12077	0.258499	0.291829	0.248402	0.0816266	0.22699	-0.20552	0.173638	-0.121154	-0.298469	-0.473593	-0.0855996	0.277387	0.240199	-0.172678	-0.271076	-0.0460844	0.0203594	-0.175467	-0.0539806	-0.201122	0.106191	-0.280569	0.123753	-0.205771	-0.0815424	-0.192056	0.258456	0.359304	0.143349	-0.186612	0.00783653	-0.370436	0.0616459
180.12718__462.18	-1.43409	-0.527138	-0.279822	-0.085548	0.0197794	0.304555	0.168241	-1.25896	0.0568497	0.0170772	0.00658443	0.810465	0.375657	0.50225	0.541912	0.106109	0.38597	0.285735	0.205924	0.0799808	0.17055	-0.0126063	0.0873738	-0.134278	-0.38817	-0.596043	-0.00511388	0.223896	0.318494	-0.107301	-0.160078	-0.197315	0.0150537	-0.0152999	-0.01049	-0.150238	0.140023	0.0544656	0.103713	-0.0914842	0.00506593	-0.265879	0.198798	0.412337	0.147183	-0.26439	0.0288986	-0.476579	0.0894392
180.12816__467.52	-1.75353	-0.37795	-0.28486	-0.137331	0.0804634	0.124249	0.279332	-1.31493	0.171197	-0.0369647	0.11621	0.821139	0.413315	0.464701	0.60941	0.287532	0.38863	0.353141	0.216029	0.13201	0.173577	-0.0976329	0.106231	-0.0308701	-0.0836396	-0.28583	-0.187997	0.223434	0.0899126	-0.215405	-0.302325	-0.0467597	0.127855	-0.15844	-0.0511651	-0.225684	0.134473	-0.0856872	0.15112	-0.188625	-0.00524337	0.0367007	0.032355	0.261935	0.124689	-0.230786	0.135298	-0.410001	-0.0557833
180.13__476.1	-1.40376	-0.653353	-0.64604	-0.275163	-0.0384471	0.262727	0.631008	-0.825732	0.231142	-0.126403	0.351262	1.05758	0.384838	0.458819	0.623868	0.220602	0.377356	0.507966	0.417627	0.172625	0.278282	-0.0788814	0.047354	-0.26182	-0.343443	-0.495859	-0.0907297	0.449595	0.305813	-0.185572	-0.249843	0.039221	0.0447608	-0.25519	-0.0584866	-0.311643	-0.0235609	0.00647944	0.00628211	-0.297134	-0.438551	-0.0332557	0.205068	0.467938	0.124468	-0.320659	0.0418861	-0.610466	0.0808804
180.58797__245.88	-1.0799	-0.470844	-0.443661	-0.134052	-0.183789	-0.0638649	0.354738	-1.74903	0.0183045	-0.0469312	0.196471	0.702895	-0.0139646	0.0750216	0.549647	0.0714997	0.233668	0.489259	0.451635	0.354151	0.677001	-0.0161935	0.0853597	0.103481	0.300426	-0.518111	0.143599	0.608411	0.53152	-0.175299	0.0440156	0.457155	-0.215457	-0.205784	-0.582688	-0.26302	-0.212533	0.450481	-0.273799	-0.9022	-0.199203	0.369584	-0.150937	0.406593	-0.243218	0.0579434	0.231239	-0.0534335	0.360152
180.6441__551.1	-0.487452	-0.724231	-0.538318	0.0433648	0.110639	0.0261006	0.281191	0.253887	0.199212	0.271205	0.0797519	0.551947	0.18724	0.441113	0.0859668	-0.00644645	0.185091	-0.151848	-0.0293668	-0.226572	-0.50197	-0.178584	-0.0484387	0.0682553	-0.826692	-0.252502	-0.225235	0.122486	-0.464778	-0.240546	-0.451709	0.16935	-0.0533549	0.0470738	0.107387	0.239515	0.0242969	-0.0511489	-0.166779	-0.0943779	0.0463827	-0.440492	0.0621287	-0.0702377	0.119962	-0.00223118	-0.236852	-0.610548	-0.247734
181.05528__356.34	0.731148	-0.547657	-0.0314997	1.38121	0.412462	-0.45244	-0.120486	0.412132	-0.422052	-0.305824	0.0727235	0.41852	0.340278	0.0281464	-0.115119	0.243912	-0.753185	0.84881	0.398436	-0.196961	0.126451	0.792101	1.63698	0.48009	0.524605	0.0329995	0.122349	0.014599	0.372377	0.488048	-0.169168	0.00307068	-0.133431	0.667334	-0.102763	0.243995	0.230899	0.480433	-0.388383	-0.0663822	0.231734	0.677882	0.25087	0.187225	0.838634	0.698882	0.266457	-0.355257	0.0896525
181.07027__184.68	-0.0111544	1.27355	-0.215141	-0.83836	-0.962135	0.378378	-0.901886	0.725934	0.839025	0.624265	0.42456	0.0887591	-0.754407	0.236702	-0.447899	0.0829391	0.146597	0.377765	-0.902532	-0.363134	-0.921562	-0.0102712	-0.963006	0.736512	0.2366	-0.0873544	0.702426	0.659769	0.359191	-1.12835	-0.579448	-0.597615	0.386681	0.687095	0.318072	0.409724	0.296373	-1.04712	0.17205	1.31337	-0.0168782	0.538088	-1.00177	-0.535269	-0.134311	0.327244	-0.0349878	-0.673763	-0.27113
181.08397__355.68	0.719214	-0.385577	-0.0572694	1.39703	0.404193	-0.469084	-0.126069	0.395528	-0.467784	-0.263658	0.114594	0.359208	0.290528	0.000520538	-0.137106	0.224609	-0.71093	0.846036	0.380194	-0.22346	0.116344	0.789849	1.66366	0.468647	0.475253	-0.0222163	0.0962692	0.0413536	0.362085	0.484449	-0.17887	-0.0254948	-0.148422	0.654714	-0.127619	0.227844	0.218636	0.4728	-0.427672	-0.0824735	0.219558	0.679702	0.2293	0.175236	0.83675	0.695896	0.253559	-0.386843	0.068151
181.12764__561.36	-0.086605	-1.60396	-0.127845	0.147772	0.0533173	0.383897	-0.0123738	0.0904158	0.0931238	0.350344	0.167179	0.315971	0.209145	0.0353175	-0.0141617	0.0462701	0.295385	-0.0253966	0.276652	-0.223337	-0.0784602	0.0675763	-0.572343	0.113257	-0.492565	-0.424705	-0.160577	0.188116	0.339026	0.286564	-0.168534	-0.0457234	0.0914509	-0.110726	0.0353318	0.112115	-0.305578	-0.27945	-0.0448478	-0.386751	-0.381826	-0.157286	0.147151	-0.138926	0.149729	-0.272259	-0.0439873	-0.225415	0.00298969
182.07953__67.62	0.291265	-0.116862	-0.269584	0.165017	-0.248425	-0.258315	-0.358017	-0.242236	-0.0571803	0.024259	0.300707	0.078843	-0.680753	-0.647076	-0.0979233	-0.406433	0.273033	0.205778	0.180023	0.0309727	-0.560247	0.0361753	0.165838	-0.0249857	0.55441	-0.279648	0.269501	0.294901	0.22783	0.142606	0.136836	0.66509	0.115937	-0.468119	-0.336419	0.614063	0.209974	0.219655	-0.570252	-0.699741	-0.478859	0.895352	0.263341	-0.634405	0.186947	0.255055	-0.36175	0.492778	-0.0907917
182.08177__46.74	0.212242	-0.0129679	-0.153872	0.0836123	0.0301863	-0.0404025	-0.0997528	0.0748278	0.14656	0.229942	0.2647	0.172553	-0.163116	-0.205497	-1.96806	-0.078505	0.434263	0.166222	0.178575	-0.623266	-0.382123	0.064724	0.176795	0.0716659	-1.98495	-0.330887	0.161648	0.288823	0.106627	0.0335911	0.176433	0.374743	0.132107	-0.265043	0.141774	0.673096	0.456103	-0.370961	-0.193851	-1.99334	-0.217536	0.426297	0.370663	-0.408649	0.182805	0.06084	-0.263486	0.30401	-1.01918
182.11513__212.88	-0.703014	-0.653378	-0.521634	-0.171807	-0.0834829	0.211059	0.454525	-0.788986	0.103598	-0.0697927	0.535021	0.711273	-0.188814	-0.0428106	0.592207	0.145451	0.278989	0.259934	0.644347	0.134849	0.321474	-0.019307	0.112175	-0.52278	0.124967	-0.26606	-0.219672	0.623747	0.610263	-0.173081	-0.346603	0.194817	-0.114443	-0.50292	-0.32131	-0.566836	-0.29708	0.345495	-0.480647	-0.476794	-0.729393	0.25469	0.172875	0.724293	0.0375771	-0.143566	0.315869	-0.643135	0.364339
182.11667__265.32	-0.790373	-0.559381	-0.602518	-0.115815	-0.0962213	0.0711306	0.564706	-0.572941	0.0648391	-0.0226355	0.369911	0.869021	0.0308074	0.149171	0.631802	0.17531	0.277178	0.549619	0.588842	0.174172	0.509577	-0.00341684	0.105375	-0.346092	-0.0975448	-0.624858	-0.051371	0.703856	0.417851	-0.347838	-0.362644	0.0399701	-0.0815039	-0.625354	-0.593018	-0.622299	-0.286924	0.392477	-0.321719	-0.820837	-0.573524	0.304872	0.181522	0.504728	0.047955	0.0455377	0.236349	-0.15185	0.426463
182.13824__612.66	0.0117225	-0.735195	-0.570659	-0.386603	-0.196931	0.166464	0.590101	0.343646	0.177222	0.0118837	0.416495	0.871397	0.316844	0.436794	0.393656	0.0630552	0.309035	0.3902	0.370793	0.0135074	0.278663	-0.208979	-0.0909584	-0.149481	-0.535492	-1.03305	-0.396186	0.537491	0.11845	-0.464106	-0.284226	-0.248782	0.227625	-0.118571	-0.0642003	-0.0969023	-0.00646052	-0.364875	-0.206645	-0.346826	-0.33615	-0.300214	0.291576	0.26783	0.162577	-0.113322	0.268977	-0.24387	0.0970156
182.19902__67.68	-0.00272292	0.126826	-0.0766462	0.21937	-0.143894	0.103234	0.0912632	-0.490247	0.157863	0.0732791	-0.223999	0.506519	0.93442	0.705486	0.299663	0.370347	-0.158082	0.0909969	-0.335657	-0.60655	-0.538837	0.00698312	-1.2083	0.367866	0.313318	0.0154614	0.160796	0.249283	0.385698	0.503943	-0.0715412	0.582749	-0.487416	-0.163068	0.174903	0.200829	0.317047	0.604836	-0.0568267	-0.517719	-0.454655	-0.268814	-0.48033	-0.329621	0.319951	-0.15569	0.000477678	-0.558397	0.0989094
183.13597__466.44	-1.52129	-0.686715	-0.459347	-0.187564	-0.0784604	0.140771	0.39276	-0.893418	0.13341	-0.104016	0.1862	0.991445	0.460703	0.380273	0.669067	0.230927	0.413407	0.411657	0.492934	0.224314	0.365416	-0.157566	0.101848	-0.0790364	-0.334741	-0.663083	-0.235114	0.488223	0.309563	-0.187283	-0.202162	-0.0733218	0.106545	-0.316644	-0.0542235	-0.22282	0.131168	-0.186539	0.187354	-0.405411	-0.0980462	-0.0171685	0.241931	0.345101	0.0601018	-0.267157	0.198106	-0.308797	0.134432
184.07185__526.92	0.126478	-0.255149	0.113129	0.142869	0.0471872	-0.150166	-0.230099	-0.212724	-0.509697	0.0369197	-0.091228	-0.494761	0.0417949	-0.300929	-0.134991	-0.0169733	-0.0339308	0.0480808	0.200883	-0.252357	0.111146	-0.0222599	-0.0168549	-0.0278803	-0.0442751	0.217577	0.209357	0.0640097	0.0468738	0.313982	0.0220672	-0.416589	-0.362739	-0.11339	-0.0380829	0.158552	-0.161059	-0.529956	-0.482333	-0.270831	0.00927543	0.0249641	0.121254	-0.319645	0.0458899	0.098027	0.130818	0.197235	0.486102
184.07207__470.58	0.0832976	-0.337406	0.271655	-0.139642	-0.192343	-0.40786	-0.284993	-0.155361	-0.483791	0.0108221	0.0506057	-0.413948	0.341512	-0.230956	-0.183161	0.109019	-0.37499	-0.0131145	0.188412	-0.485227	0.137928	0.31764	0.0595715	-0.182826	-0.213104	0.0736623	0.245961	0.32893	-0.223967	-0.264015	-0.188136	-0.158704	0.0653426	-0.148332	0.129368	0.236575	-0.0892077	-0.621821	-0.396406	-0.302243	0.00328781	-0.118086	0.231181	-0.553629	-0.227929	-0.0402403	0.162911	0.588597	0.849417
184.07211__480.12	0.08984	-0.126502	0.234264	0.00474788	-0.0490642	-0.114451	-0.087691	0.0296019	-0.154995	0.182226	0.141112	-0.149418	0.0714868	-0.035955	-0.147509	0.0501758	-0.0616603	-0.0581921	-0.0362698	-0.260928	0.0970169	0.0889181	0.128177	-0.132611	-0.171629	0.00440263	0.154376	0.318809	-0.181936	-0.319204	-0.131786	-0.261441	0.161984	-0.106666	0.0793405	0.317911	-0.0559361	-0.471534	-0.0576878	-0.200736	-0.014271	-0.117833	0.0459284	-0.283339	-0.0858756	-0.157223	-0.0105028	0.118719	0.680619
184.07436__517.68	0.159296	-0.322106	0.221052	0.157868	-0.0800138	-0.389589	-0.652207	-0.495253	-0.598005	-0.073314	-0.211157	-0.533396	0.28962	-0.198561	-0.139509	0.146365	-0.200324	-0.118462	0.216366	-0.306465	0.18888	0.0172127	0.374342	-0.189179	0.118475	0.0242542	-0.0261252	-0.126907	-0.223444	-0.00304163	-0.228103	-0.173829	-0.414557	-0.179644	0.080366	0.119017	-0.178276	-0.630547	-0.382135	-0.548014	0.125422	0.0765934	0.205804	-0.540048	-0.0884615	-0.101753	0.229121	0.453512	0.640229
184.07492__451.62	0.178442	-0.126274	-0.192589	-0.271065	-0.243976	-0.180078	-0.030156	0.0289145	-0.0889509	-0.196341	0.576802	-0.284938	0.0332601	-0.0543889	0.370288	0.183944	-0.484326	-0.282179	0.0607671	-0.0144206	0.188648	-0.32362	-0.201651	-0.103233	0.491077	0.182952	-0.106483	0.138937	-0.182401	-0.206797	-0.203321	-0.187904	-0.00336405	-0.47573	0.0713372	0.15837	-0.323273	-0.61878	-0.25965	0.0904617	-0.380262	-0.25753	0.0503018	-0.389136	-0.0697204	0.0768434	0.154909	0.153891	0.771089
184.09256__38.94	0.0418953	-0.260239	-0.270704	-0.0638061	0.123047	0.289153	-0.627806	-0.188493	-0.308841	0.0164836	0.254071	0.584457	0.373364	0.0258139	-0.470249	0.562733	-0.139519	0.215118	-0.137544	0.44367	0.796339	-0.144812	0.534252	-0.322742	0.101155	-0.27778	-0.0683921	-0.122059	0.595922	0.784218	-0.291343	0.419153	1.77273	-0.553626	0.389759	0.033126	0.778853	-0.399422	0.253654	-0.369323	0.56641	0.723607	0.135468	0.494025	-0.129242	-0.0403698	0.0242931	-0.419402	-0.112836
184.09407__41.1	0.031875	-0.272824	-0.283378	-0.0747238	0.113716	0.281232	-0.643512	-0.200469	-0.321839	0.00624754	0.245852	0.579043	0.366158	0.015657	-0.484618	0.557135	-0.151079	0.206568	-0.149088	0.437061	0.792724	-0.156418	0.528412	-0.335858	0.0916379	-0.290515	-0.0793488	-0.133471	0.590605	0.7805	-0.304192	0.412336	1.77741	-0.568702	0.382692	0.0230312	0.775089	-0.413189	0.245432	-0.208103	0.560842	0.719402	0.126107	0.48765	-0.140376	-0.0498062	0.0153529	-0.43216	-0.121763
184.13333__274.86	-0.909451	-0.728601	-0.540049	-0.140124	-0.143229	0.126745	0.518393	-0.863967	0.10325	-0.138515	0.393776	1.0149	0.116915	0.113333	0.7509	0.168241	0.325234	0.536227	0.55245	0.157042	0.573469	-0.173048	0.09397	-0.291468	0.102724	-0.417068	-0.132044	0.723476	0.44445	-0.276066	-0.384779	0.123512	-0.0974799	-0.525797	-0.542099	-0.701227	-0.19849	0.376337	-0.315346	-1.03136	-0.457082	0.655987	0.0880979	0.463077	0.0162641	0.100583	0.178121	-0.2943	0.299078
184.13446__399	-0.970942	-0.358817	-0.328078	0.0724931	0.216685	0.45831	0.980518	-0.215199	0.324331	0.394995	0.926856	0.833215	0.152101	0.248825	0.762463	0.147247	0.294739	0.318342	0.491056	0.112676	0.0266421	-0.028711	-0.258736	-0.203441	-0.287085	-0.528312	-0.047821	0.510513	0.480162	0.105014	-0.00572121	0.224541	0.451663	-0.172382	0.214066	-0.0455212	0.172845	0.0614356	-0.0452786	0.133442	-0.269847	-1.07505	-0.146822	0.244037	-0.150821	-0.622441	0.591462	-0.777768	0.461861
184.13657__509.46	0.596561	-0.600797	-0.479238	-0.330665	-0.282729	0.167122	0.713199	-1.12737	-0.113606	0.0804267	0.602507	0.0951486	-0.150785	-0.404709	0.236511	-0.320812	0.378084	0.271192	0.617787	0.274239	0.488777	-0.151002	0.0514948	-0.113025	-0.396234	-0.474407	-0.436775	0.413409	0.341601	-0.181994	-0.30251	-0.138463	0.0533613	-0.409683	-0.317051	-0.532745	-0.200537	-0.377351	0.063568	-0.568414	-0.120439	0.223915	0.276823	0.670922	-0.0573066	0.160991	0.00571718	-0.209843	0.223175
184.6087__319.68	-1.83782	-0.607742	-0.271107	-0.278832	-0.131347	0.186073	0.523285	-1.41157	0.229702	0.169504	0.108907	0.472466	-0.141886	0.00699724	0.246157	0.135214	-0.00847452	0.62182	0.48952	0.214085	0.180209	0.0765092	0.0314979	-0.161997	-0.10451	-0.171447	-0.0206615	0.437445	0.383455	0.141657	-0.0469896	0.0196527	0.0776546	-0.137177	-0.340292	-0.329409	-0.18199	-0.218301	-0.0282144	-0.321037	-0.176956	-0.0417535	0.190311	0.296029	0.294977	0.0243127	0.098578	-0.596591	0.317486
185.12799__176.46	0.2313	0.465681	-0.529742	0.558797	-0.402135	-0.0425138	0.072554	-0.620517	1.01046	0.120067	-0.199266	-0.126167	-0.486195	-0.281348	0.127544	-0.506083	-0.218877	0.327856	0.267288	0.551158	0.325397	0.0534257	0.329659	-0.221203	0.731747	0.259525	0.0333708	0.0853584	-0.0565899	0.627249	0.0387346	0.382273	0.201995	-0.448331	-0.241683	-0.302632	-0.00616605	1.35186	0.153131	-0.364597	-0.409494	0.376782	0.225773	-0.242222	-0.352908	-0.0455713	0.057078	-0.359893	0.556265
185.617__364.8	-2.08139	-0.601539	-0.353454	-0.211876	-0.198477	0.0580269	0.370524	-1.68307	0.110545	-0.00641793	0.0974886	1.09525	0.496674	0.40554	0.702319	0.0189807	0.38843	0.449803	0.422722	0.143139	0.426388	-0.122654	0.135402	-0.065061	-0.357865	-0.612873	-0.105955	0.479109	0.169801	-0.43175	-0.320738	-0.0896748	-0.00894615	-0.3108	-0.312008	-0.394555	-0.0727452	-0.242905	0.0432786	-0.577528	-0.161858	0.142881	0.243384	0.486605	-0.0459504	-0.112398	-0.0134159	-0.323709	0.16583
185.61742__374.46	-2.00962	-0.633174	-0.418093	-0.279593	-0.0408954	-0.0583843	0.272547	-1.85171	0.204598	0.000536134	0.25691	0.893286	0.586814	0.274765	0.633494	0.276902	0.358183	0.377247	0.261922	0.078144	0.442874	0.0211657	0.174993	-0.053973	-0.153441	-0.461651	0.0473179	0.603217	0.235375	-0.0614021	-0.222722	0.0258964	-0.129072	-0.17558	-0.257079	-0.404962	0.067165	-0.28048	-0.101699	-0.523123	-0.216532	0.137713	0.0221335	0.400245	-0.265445	-0.0541668	0.0413533	-0.351046	0.158217
186.14763__372.3	-0.953443	-0.438052	-0.521863	0.131516	0.189881	0.64409	1.15198	-0.236443	0.501231	0.399723	0.990007	0.937052	0.0901015	0.314775	0.339011	0.361802	0.101446	0.322967	0.570166	0.145758	0.170893	0.00423132	-0.292291	-0.561328	-0.0520692	-0.496513	-0.0680038	0.831402	0.701252	-0.250109	-0.265403	0.0661934	0.401693	-0.385656	0.0388272	-0.250367	-0.265338	0.005811	-0.59637	-0.0761545	-0.456409	-0.79368	0.222869	0.529742	0.263467	-0.458998	0.685925	-0.464004	0.486076
186.14799__274.98	-0.944624	-0.556015	-0.509428	0.136901	-0.111093	-0.0354169	0.591126	-0.631527	0.144768	-0.170174	0.434517	0.729539	-0.0584324	-0.159006	0.526313	0.0939127	0.303133	0.172313	0.70682	0.22856	0.460635	0.189388	0.0974245	-0.437312	-0.112719	-0.519208	-0.354205	0.628711	0.401408	-0.370564	-0.248534	-0.10149	0.0409799	-0.641748	-0.310691	-0.523183	-0.281846	-0.129812	-0.45864	-0.593207	-0.532794	0.0394882	0.366861	0.736583	0.360464	-0.365294	0.441019	-0.120284	0.376356
186.14821__290.58	0.86468	-0.575707	-0.50237	-0.0658816	-0.012373	0.324937	0.703329	0.238238	0.145518	0.0892459	0.568231	-0.0514392	-0.769715	-0.575183	-0.117088	-0.155531	-0.0177466	0.724495	0.578353	0.291375	0.252309	-0.0194818	-0.012276	-0.330955	-0.10704	-0.568376	-0.163261	0.643462	0.499044	-0.262552	-0.262835	0.0328061	0.168105	-0.312454	-0.0991628	-0.372538	-0.115946	0.0959301	-0.261698	-0.428568	-0.437679	-0.283675	0.103177	0.428975	0.00315292	0.348682	0.193927	-0.697921	0.0539763
186.14876__415.02	-1.7176	-0.46233	-0.594648	0.0366465	0.134348	0.648366	1.1773	-1.02426	0.58369	0.479395	1.10347	1.03338	0.0641915	0.431786	0.583682	0.346296	0.133142	0.30824	0.627083	0.257269	0.170205	-0.0146561	-0.336495	-0.531814	-0.138048	-0.732079	-0.144495	0.651395	0.585637	-0.25946	-0.231543	-0.0429234	0.364308	-0.392951	0.108059	-0.144264	-0.152959	-0.0389264	-0.425489	-0.0553475	-0.502795	-1.29361	0.165377	0.525885	0.275146	-0.516439	0.671444	-0.619941	0.515518
186.14923__458.58	-0.954861	-0.33865	-0.439166	0.014584	0.134418	0.630926	0.994021	-0.205855	0.460704	0.493064	0.730942	1.09164	0.133554	0.526898	0.505128	0.264518	0.309278	0.439673	0.551822	0.249866	0.0631133	0.0935741	-0.237703	-0.392848	-0.282402	-0.674411	-0.06984	0.541739	0.592095	-0.0399363	0.00215294	0.0221232	0.397967	-0.155526	0.149911	-0.140574	-0.023462	0.04597	-0.265173	-0.00563579	-0.333054	-3.04598	0.0796895	0.58234	0.259278	-0.422554	0.511181	-0.689569	0.184605
186.15007__508.08	1.90695	-0.32599	-0.47564	-0.148347	-0.00607516	0.134392	0.496061	-0.114807	-0.0453275	0.132135	0.534027	-0.5316	-0.861966	-0.956389	-0.567411	-0.683328	-0.41125	0.730627	0.246098	0.170117	0.174543	-0.0780922	-0.142131	-0.0204214	-0.15295	-0.712255	-0.391639	0.421739	0.236962	-0.0890108	-0.153631	-0.173174	0.149689	-0.556294	-0.102139	-0.188383	-0.0213388	-0.190965	-0.0922525	-0.216363	-0.109652	-0.534042	0.124088	0.279248	0.044972	0.584121	-0.173465	-0.65633	-0.281891
187.14203__199.86	-2.37341	-0.591959	-0.40886	-0.251214	-0.0943139	0.0303264	0.333081	-1.30938	0.198354	-0.174175	0.2713	1.24573	0.418529	-0.0265879	0.599873	0.124688	0.309531	0.473212	0.514388	0.235797	0.60301	-0.146315	0.169551	0.0688138	0.010778	-0.169341	-0.175704	0.619746	0.360792	-0.330448	-0.262926	0.231548	-0.0780689	-0.333511	-0.375551	-0.645923	-0.0540125	0.351569	0.0454451	-1.21307	-0.0993149	0.510199	0.0861365	0.491424	-0.184652	-0.034067	0.025077	-0.122147	0.192488
187.14391__504.72	-1.64131	-0.172691	-0.240438	0.043331	0.0846216	0.130872	0.209514	-2.54223	0.199312	0.0639298	0.220312	0.568696	0.21945	0.544425	0.49431	0.344487	0.235599	-0.00349403	0.19606	0.11392	0.121905	-0.0405003	0.0228942	-0.248561	-0.155553	-0.327104	-0.149196	0.125296	0.150351	0.122591	-0.0673767	-0.0614143	0.184967	-0.0349982	0.0721515	-0.177102	-0.00835537	-0.04195	0.135331	0.00775235	0.0859412	-0.521727	0.223827	0.252292	0.234796	-0.0377461	0.239381	-0.21847	0.0601256
188.0688__191.76	0.42592	-0.329302	-0.04447	0.337377	-0.0755475	0.0033195	-0.379379	0.102827	-0.102537	0.160911	0.091346	0.0917785	-0.228521	-0.262196	-0.751384	-0.000472899	0.131676	0.199631	-0.0443382	-0.742384	-0.774198	0.318899	0.18444	0.127901	0.24408	0.159955	0.495213	0.499115	0.479243	0.276758	0.197913	0.584468	0.11319	-0.37885	-0.00467403	0.0873219	0.0384144	-0.00193169	-0.524081	-0.438467	-0.264151	0.651265	0.0761777	-0.372913	0.354705	0.195472	-0.156073	0.541452	0.248775
188.06958__164.1	0.554496	0.0914101	0.318297	0.62132	-0.146959	-0.138213	-0.386452	-0.0475776	-0.0863841	0.109441	0.28241	0.0294844	-0.141709	-0.195665	-0.451619	0.0569532	0.0915404	0.167192	-0.0201749	-0.345323	-0.650946	0.314628	0.236076	-0.0560785	0.164412	0.0910888	0.529144	0.349311	0.502915	0.394315	0.0772473	0.526868	0.132336	-0.40687	-0.29733	0.0878025	0.039925	-2.83039	-0.464329	-0.32151	-0.448333	0.26569	-0.0231174	-0.296822	0.241424	0.109541	-0.14744	0.515828	0.264159
188.0706__161.1	0.441045	-0.17842	0.014953	0.32764	-0.132339	0.00887458	-0.295213	0.173994	-0.0472277	0.123147	0.0793585	0.174286	-0.00913585	-0.10828	-0.604925	0.120961	0.144369	0.157095	-0.037851	-0.371239	-0.68228	0.288454	0.205463	0.170193	0.027607	0.0258663	0.445274	0.388061	0.38486	0.271097	0.189816	0.491159	0.20145	-0.355891	0.0631389	0.142882	0.0933263	-3.18373	-0.416338	-0.271535	-0.208231	0.105627	0.126631	-0.280243	0.244634	0.0703771	-0.158935	0.517688	0.32019
188.11829__468	-2.13736	-0.455412	-0.354579	-0.130563	-0.0390031	0.177512	0.187426	-1.67783	0.243017	-0.0469444	0.0336757	0.628591	0.200822	0.280145	0.474465	0.0633488	0.251051	0.334463	0.2266	0.157766	0.162976	-0.1413	0.0680706	0.0221738	-0.222485	-0.519419	-0.138044	0.247428	0.229428	-0.133022	-0.124479	-0.0303535	0.107199	-0.00987595	-0.0103677	-0.189836	0.123953	-0.0659592	0.204363	-0.142786	0.0338063	0.171077	0.248518	0.296556	0.118749	0.0713068	0.0444312	-0.335199	-0.0256263
188.11859__461.88	-1.27406	-0.513462	-0.383804	-0.167031	0.122115	0.462755	0.515166	-0.717706	0.243402	0.309046	0.316765	0.852965	0.19023	0.343981	0.513245	0.0875253	0.328096	0.366665	0.232704	0.166729	0.139372	0.00952471	-0.0962657	-0.300812	-0.317002	-0.720942	-0.183713	0.353792	0.318604	-0.017872	-0.200527	-0.10564	0.15922	-0.0894722	0.0569854	-0.224852	0.0197402	0.0618556	0.133125	-0.181848	-0.205966	-0.346481	0.153	0.411452	0.0923497	-0.225566	0.217136	-0.530573	0.0955625
188.11975__476.1	-1.70195	-0.676483	-0.567602	-0.203317	-0.112923	0.270549	0.623997	-1.06713	0.263226	0.0162526	0.413172	1.16216	0.326567	0.651261	0.795171	0.318703	0.455859	0.403201	0.41138	0.23593	0.275769	-0.188741	0.0146751	-0.30721	-0.377368	-0.772955	-0.210524	0.385123	0.287612	-0.293752	-0.296137	-0.147168	0.132722	-0.201203	-0.0701662	-0.361149	0.0571732	-0.0749779	0.0253995	-0.334802	-0.22073	-0.112514	0.129102	0.430842	0.133584	-0.370428	0.117953	-0.633299	0.0767073
188.12602__396.96	-1.39651	-0.74547	-0.518087	-0.229484	-0.190774	0.142694	0.583187	-1.7008	0.243343	0.167458	0.400919	0.934488	0.445101	0.334448	0.603613	0.0786567	0.268681	0.331527	0.430355	0.196654	0.204254	-0.076043	0.0778528	-0.244209	-0.333887	-0.525065	-0.113145	0.480008	0.367172	-0.128882	-0.232221	0.0302704	0.023898	-0.345814	-0.15632	-0.288639	-0.141172	-0.216195	-0.13643	-0.297734	-0.280802	-0.33927	0.0855351	0.510369	0.0921783	-0.226665	0.273133	-0.501641	0.232521
188.12766__495.6	-1.84426	-0.505133	-0.472071	-0.106816	-0.0556843	0.161206	0.503666	-1.93271	0.309002	0.0268618	0.272376	0.693639	-0.0160318	-0.193477	0.159826	-0.247641	0.134268	0.535125	0.516308	0.229451	0.512284	-0.147817	0.131287	-0.00710568	-0.212948	-0.478217	-0.233009	0.607389	0.210189	-0.235343	-0.307782	0.0772025	0.195253	-0.266141	-0.00804476	-0.251007	0.106868	-0.365302	0.164987	-0.376983	-0.122043	0.0340452	0.312483	0.604595	0.0647772	0.263736	0.284683	-0.309368	0.122808
188.12862__245.82	-1.47936	-0.772496	-0.520565	-0.141325	-0.231961	0.0544828	0.461338	-1.62105	0.0614344	-0.205458	0.353085	0.887928	0.0440195	-0.113015	0.638035	0.0944225	0.296257	0.616756	0.591429	0.179716	0.679631	-0.0319859	0.238314	-0.0953953	0.13954	-0.394853	-0.0479623	0.746145	0.498218	-0.171305	-0.370948	0.227343	-0.0355795	-0.509799	-0.704589	-0.59726	-0.294102	0.510285	-0.409989	-1.08929	-0.396756	0.702046	0.0799374	0.550897	0.0598375	0.282694	0.160582	-0.212995	0.210123
188.16415__278.46	0.0847134	-0.647203	-0.620349	-0.310189	-0.286988	-0.0363681	0.321022	0.106062	0.0463219	-0.17831	0.37319	0.687241	-0.261656	0.096327	0.499192	0.0229628	0.497539	0.462082	0.584547	0.220809	0.366901	0.0536118	0.247762	-0.144244	-0.319256	-0.503338	-0.485672	0.406385	0.34252	-0.430247	-0.30573	-0.253976	0.0520256	-0.43502	-0.026755	-0.389417	0.0326014	0.0081915	-0.0209885	-0.417484	-0.249748	-0.0929613	0.0571937	0.482077	-0.20832	0.0234082	0.0870462	-0.590737	0.272329
188.17358__39.48	-0.517491	0.383364	-0.425332	-0.0770228	0.0704558	0.201762	0.00151262	-0.406262	0.194338	-0.143265	-0.389785	0.133431	-0.251967	0.184375	-0.0443667	-0.0471238	0.142562	0.136618	0.223839	-0.215709	0.488317	-0.536988	0.207842	-0.187343	0.323743	-1.2604	-1.08932	-0.469577	0.0580927	0.0297635	-0.0918585	0.0925136	0.183815	-0.869821	0.403319	0.164754	0.262888	-0.194682	0.190395	-0.134358	0.395118	0.234994	0.472911	0.728746	-0.741595	0.269857	0.00294345	-0.703404	0.022031
188.23703__467.88	-1.83741	-0.513573	-0.376181	-0.302243	-0.0333797	0.154539	0.155344	-1.8974	0.322642	0.151112	0.264578	0.768494	0.322202	0.197265	0.531085	0.121317	0.271841	0.329984	0.161993	0.156361	0.166943	-0.078823	0.0420939	0.0228607	-0.196154	-0.767278	-0.41219	0.244802	0.418156	-0.0618609	0.1073	0.238324	0.300675	0.177373	-0.00339057	-0.172093	0.0954098	-0.840977	0.226014	-0.0897999	0.0365532	0.233869	0.226283	0.236507	-0.208348	0.190235	0.0163899	-0.404406	-0.070762
188.63463__551.1	-0.424562	-0.569221	-0.305485	-0.252303	-0.0881489	0.0193462	-0.298936	-0.239683	0.0439472	-0.195071	0.379439	0.320452	0.347859	0.296277	0.301347	0.205282	0.0547509	0.36657	0.0934754	-0.101406	-0.290035	-0.103662	-0.0284985	-0.249009	-0.401339	-0.736033	-0.605286	0.233505	0.124168	-0.319783	-0.10509	0.167034	0.233507	0.463211	0.0940652	-0.422785	0.222613	0.037037	0.0753918	-0.177283	-0.254875	-0.502855	0.204655	0.364882	0.383631	-0.0708851	0.0990482	-0.428521	-0.0945462
188.64825__708.42	-0.478728	-0.387705	-0.273306	-0.00568525	-0.341974	-0.37382	-0.040741	-0.324998	-0.0978737	-0.060437	0.0969697	0.0149692	-0.228575	0.68693	0.310457	0.0675915	-0.242326	0.10406	0.30973	-0.108833	-0.0170242	-0.475591	-0.153038	-0.348242	0.250932	-0.441902	0.0413497	0.558679	0.446082	0.130121	0.30463	0.162987	0.397443	0.813645	0.196041	0.0752332	0.678086	-0.482416	0.735314	-0.141262	0.0179025	-0.242992	0.414997	0.171932	1.05526	0.607542	0.128571	-0.0644679	-0.576865
189.12666__443.28	-1.51725	-0.435658	-0.538334	-0.246164	-0.0442165	0.186466	0.281986	-1.27492	0.0766381	-0.0787039	0.184906	0.802779	0.311527	0.427292	0.73432	0.186537	0.409333	0.365643	0.39271	0.0372174	0.183367	0.0218216	0.18473	0.0109379	-0.68027	-0.559998	0.0111476	0.185412	0.288403	-0.479677	-0.399783	-0.085537	0.098497	-0.380936	-0.0457635	-0.259874	-0.0197837	-0.250969	0.132987	-0.204189	-0.0933362	-0.199051	0.276527	0.301229	0.112121	-0.253113	0.0148516	-0.48393	-0.0450472
189.13504__41.16	0.531601	0.232767	0.269795	0.476466	-0.00926925	-0.146642	0.439859	0.583956	0.292171	-0.0401177	0.401965	-0.655296	-0.401207	-0.0449106	0.597132	-0.344836	-0.891425	0.63555	0.219052	-0.190514	-0.116411	0.528243	0.197278	0.180436	0.326238	0.351984	0.820189	0.732688	0.364281	-0.551516	0.214514	-0.515637	-0.478858	0.310708	0.172522	0.0334375	0.143926	-0.0695247	-0.0277379	0.604179	0.0689698	0.13316	-0.279928	-0.0894785	0.240272	0.143934	0.464362	0.858957	0.834325
189.52895__220.8	0.398006	-0.0504829	0.266561	0.0531169	-0.234673	0.306744	-0.613977	0.529752	-0.246663	-0.0104409	0.208057	0.616313	-0.395124	0.0137114	-0.179214	0.262477	-0.0514665	0.31072	-0.35014	0.489834	-0.168752	0.304826	0.434551	0.0888988	0.339996	-0.094795	0.304338	0.732598	0.574016	0.119871	0.0887118	0.684321	0.686434	-0.343279	0.685934	0.0153387	0.082887	-0.30001	-0.258148	-0.287028	-0.382995	0.360602	0.262851	-0.437784	0.145269	1.01554	0.343705	0.995118	0.162871
190.08524__322.2	0.432395	2.74219	0.984514	-0.250358	0.490809	0.279113	-0.10816	-0.724817	0.345288	-0.868309	-0.167972	-0.379702	-0.32058	0.486083	-0.190331	0.326191	-0.312978	0.224138	-0.0122678	-0.277105	2.83515	0.689445	-0.22672	0.163234	0.278967	0.467133	0.0381663	0.21517	0.388438	-0.619234	0.445833	0.592627	0.186234	-0.557105	-0.173292	-0.280908	0.0364389	1.82292	-0.0994228	-0.149927	-0.315222	-0.429506	-0.259779	0.031945	0.255329	0.000408767	0.134206	0.550013	0.305756
190.13986__414.12	-1.96538	-0.518661	-0.457359	-0.327938	-0.107498	0.0690367	0.379193	-1.99251	0.160545	-0.0446434	0.114726	1.07714	0.618651	0.484712	0.690336	0.187874	0.274073	0.429677	0.275672	0.197942	0.48615	-0.128258	0.277634	0.0192389	-0.111912	-0.558008	-0.116731	0.4347	0.238422	-0.0893101	-0.120111	-0.00473814	-0.0202973	-0.24975	-0.192772	-0.338038	0.0486819	-0.482241	0.026118	-0.573029	-0.086231	0.176808	0.0467806	0.338357	-0.00636977	-0.00715304	-0.227801	-0.379066	0.0666096
190.14296__407.04	-2.85826	-0.566959	-0.347396	-0.264406	-0.0102046	0.00123026	0.183835	-1.62691	0.204281	0.081702	0.194933	0.983683	0.547277	0.0614403	0.507003	0.109526	0.253224	0.397256	0.203453	0.215645	0.374134	-0.304057	0.158879	0.0919771	-0.259281	-0.38902	-0.110505	0.438428	0.239443	-0.356886	0.101932	-0.23685	0.0942617	-0.0574832	-0.0365213	-0.236126	-0.0795724	-0.343934	0.00171528	-0.458962	0.0302394	-0.00474813	0.156781	0.206524	-0.111858	-0.0541212	0.0101164	-0.0710069	0.0263629
190.91199__36.6	-0.0888026	0.158889	0.801093	-0.387337	0.464936	0.355535	0.225238	0.172467	0.195165	0.896196	-0.347319	0.260568	0.0672653	0.438217	-0.115964	0.0416544	0.273178	-0.0604709	-0.211468	0.850026	-0.287551	-0.155624	0.48362	0.125512	-0.441499	0.247636	-0.157077	0.167301	0.150303	0.0888443	0.227031	0.0799995	0.412432	0.396101	0.70935	-0.11413	0.288774	-1.42856	0.576055	0.903687	-0.270329	-0.0896462	0.199727	-0.229687	0.669989	0.115955	0.564404	0.047445	-0.0553822
192.06032__47.1	-0.098472	-0.162021	0.58191	0.343028	0.0227563	-0.170483	-0.218942	-0.544732	-0.275477	0.188339	-0.371074	-0.464777	-0.0965966	-0.267215	-2.12538	0.125819	-0.0816965	0.0423159	0.228435	-0.419264	0.10894	-0.121753	-0.000816263	-0.0265475	-2.62352	-0.336424	0.296902	0.31195	0.0191632	0.352164	0.406782	0.0658806	-0.599771	-0.310092	0.254051	-0.125379	0.208363	0.916728	-0.382248	-1.74279	-0.849483	0.0398128	0.335586	0.0525206	-0.0553073	0.147394	-0.179326	0.423209	-0.968167
192.6456__455.1	-1.67278	-0.0896557	-0.193519	0.122796	0.0536847	0.168874	-0.111729	-1.73102	0.0921694	-0.350096	-0.385004	0.664764	0.418369	0.586503	0.18423	0.217264	0.40065	0.164766	0.118338	-0.069985	0.0482661	-0.0263066	0.353043	0.172755	-0.41528	-0.284874	0.151166	0.0322671	0.35626	0.108965	-0.0724638	0.28931	0.18191	-0.136213	-0.44863	0.191476	-0.0263583	-0.0396191	0.174411	-0.138992	-0.024099	0.261729	0.125813	0.227581	0.0473133	-0.0637883	-0.0794369	-0.339013	-0.0182141
193.15352__40.74	0.622674	0.560324	-0.443224	0.678811	0.0970297	-0.430458	0.652374	0.473356	0.731488	0.034959	0.49257	-0.927606	-0.198759	-0.149688	0.576896	0.0233817	-0.465856	0.43027	0.369512	0.0544482	-0.36486	0.290745	-0.079205	0.528547	0.549132	0.452007	0.401707	0.538167	0.067617	-0.300386	0.10923	0.0288577	-0.927021	-0.0723734	0.0190006	0.39431	-0.252249	-0.001534	-0.2062	0.238092	-0.370922	0.196018	-0.225492	-0.280373	0.434747	0.0546471	0.324421	0.407117	0.703911
193.65424__560.46	-0.0245929	-0.854244	-0.406773	0.000249573	-0.0340667	0.350614	-0.138591	0.293859	0.213857	0.333221	-0.0239086	0.267215	0.0911588	-0.141618	-0.140437	0.0404868	0.0589837	-0.191272	0.258643	-0.202784	-0.672956	0.0110704	-0.577699	0.0745516	-2.40513	-0.15746	0.257083	0.040368	0.237486	-0.448231	0.0691473	0.26701	0.0322835	0.0904918	0.187262	0.141289	-0.293579	-0.0723004	-0.0668908	-0.221462	-0.336582	0.0392798	-0.0130719	0.158965	-0.375033	-0.526593	0.0832365	-0.0167172	-0.00322534
194.11537__255.6	0.162716	-0.463835	-0.492377	-0.167656	-0.0113668	0.35428	0.803049	-0.0803882	0.231285	0.183109	0.671583	-0.480925	-1.04847	-0.953829	-0.550678	-0.461612	-0.430617	0.785065	0.510173	0.301475	0.158336	0.0308921	-0.0545972	-0.288064	-0.09038	-0.482496	-0.150604	0.483673	0.512949	-0.175459	-0.199889	0.0440277	0.253431	-0.358129	0.117006	-0.240604	-0.116814	0.361308	-0.229239	-0.147435	-0.521026	-0.0898819	0.273052	0.454662	0.178301	0.588959	0.257009	-0.666589	0.0527932
195.0589__56.88	0.251665	-0.474102	0.0966903	-0.450323	-0.452879	-0.389948	-0.551488	0.219338	-0.501648	-0.318938	-0.303181	-0.0645253	-0.0264709	-0.640922	-0.406544	0.2826	-0.191702	-0.0839295	0.045251	0.0907278	0.0307922	0.121695	-0.22017	-0.603287	-0.298127	0.0182033	0.276802	0.526976	-0.408303	-0.37895	-0.179767	-0.0771777	0.169427	-0.293005	-0.205977	-0.105655	-0.137014	-0.854944	-0.204525	-1.99501	-1.5746	-0.0324005	-0.262988	-0.738957	-0.66856	-0.426598	0.168586	0.602849	0.348693
195.08899__212.1	-0.336943	0.835407	0.121794	-0.415038	-0.642753	0.0773848	-0.978435	0.796487	0.570051	-0.101673	0.682799	0.229955	-0.723958	-0.268724	-0.241219	-0.0393438	-0.0505145	-0.165615	-0.669721	-0.563805	-0.667671	0.369185	-0.692693	0.597937	-0.0604867	-0.630163	0.466509	0.842796	-0.0181558	-0.718602	-0.661415	-0.64852	0.150863	0.498948	0.275262	0.65802	0.262774	-0.983898	-0.162637	1.03047	-0.238135	-0.0488216	-0.776002	-0.633505	-0.283087	0.38998	-0.222285	-0.266423	-0.235672
196.09209__210.24	-1.77482	-0.37699	-0.518953	-0.0929917	-0.326013	0.0141673	0.339962	-0.485871	0.178503	-0.238392	0.456136	0.851703	-0.0119245	-0.0746942	0.61527	0.0533892	0.21319	0.500128	0.428308	0.0409105	0.51738	-0.0341992	0.0487939	-0.0599743	-0.0345253	-0.586256	-0.0145411	0.725345	0.349939	-0.55988	-0.536599	0.0684806	-0.0703008	-0.398372	-0.712402	-0.463728	-0.27337	0.718125	-0.426015	-0.436746	-0.49916	0.645194	-0.0414398	0.433611	-0.0906776	0.204901	0.220397	-0.300794	0.295969
196.16475__454.92	-1.65246	-0.233407	-0.31939	-0.0728319	-0.0485561	-0.0715743	0.0998336	-1.7848	0.0902903	-0.293124	-0.0601124	0.874257	0.522733	0.521525	0.376586	0.187075	0.255184	0.173817	0.371876	0.00266542	0.132095	-0.171528	0.131005	0.0325773	-0.480527	-0.471113	-0.115905	0.43399	0.194676	0.0164544	-0.0183299	0.234196	0.0218668	-0.149205	-0.0138816	-0.0272476	0.0503555	-0.309163	0.161668	-0.248761	0.0795518	-0.0720889	0.220028	0.323517	0.137233	0.0745962	0.00118461	-0.178934	0.15538
196.16635__443.28	-0.954486	-0.431132	-0.552926	-0.432486	-0.394472	0.17317	0.254469	-1.53105	0.287631	0.156704	0.249565	0.852675	0.14918	0.311488	0.68809	-0.000462915	0.395095	0.352903	0.34027	0.165944	0.298384	-0.298117	0.177794	-0.217354	-0.138748	-0.209322	0.00870156	0.634522	0.257693	-0.130077	0.00227644	-0.183455	0.149193	-0.205237	-0.181793	-0.252711	0.0913895	-0.20318	0.0526506	-0.487329	-0.146319	-0.207659	0.30628	0.423099	0.0875591	-0.231187	-0.112659	-0.534291	0.114445
196.86308__39.66	0.160915	-0.036731	-0.698379	0.356741	-0.248618	-0.0630805	-0.0827276	-0.0534953	-0.156257	-0.739572	0.0721308	-0.236236	0.0181113	-0.257322	0.152697	-0.0864443	0.0649249	0.150382	0.0944952	-0.684253	-0.0515308	0.128342	-0.221965	-0.0290878	0.377411	0.00110538	0.245373	0.122349	-0.108419	-0.105731	-0.132786	-0.0805216	-0.195193	-0.270324	-0.511003	0.1055	-0.214893	-0.840999	-0.3472	-0.666563	0.313537	-0.237577	-0.214814	0.15194	-0.686801	-0.0476383	-0.175015	0.0798921	0.121046
198.1339__406.98	-2.05723	-0.557526	-0.417308	-0.213145	-0.212874	0.0393654	0.301953	-1.58933	0.108328	-0.0521618	0.210074	0.863266	0.379517	0.34047	0.586625	0.0702675	0.363477	0.406085	0.340496	0.200346	0.346072	-0.239976	0.160281	-0.140766	-0.168001	-0.454314	-0.0270106	0.586161	0.342206	-0.138112	-0.24266	0.072546	0.0693482	-0.142796	-0.213479	-0.323303	0.103561	-0.218534	0.130155	-0.562458	-0.123517	-0.0388771	0.199458	0.344164	-0.133388	-0.0544287	0.00324086	-0.245987	0.147348
198.13391__414.06	-1.79413	-0.7084	-0.452759	-0.279495	-0.116172	0.0344132	0.347167	-1.35081	0.120905	-0.101592	0.147262	1.10549	0.487582	0.326635	0.790061	0.149899	0.34561	0.431067	0.304213	0.171175	0.467226	-0.263934	0.0303305	-0.0598966	-0.255349	-0.590836	-0.197484	0.535493	0.228748	-0.39718	-0.262194	-0.132512	-0.035418	-0.198224	-0.182109	-0.352708	0.134938	-0.205135	0.148448	-0.579396	-0.189634	0.0773037	0.134848	0.468864	-0.133029	-0.0651213	-0.050229	-0.372101	0.116159
198.14883__304.08	-0.722669	-0.603387	-0.56437	-0.128382	-0.0245551	0.354916	0.863716	-0.0781434	0.240882	0.16722	0.72016	0.770561	-0.175001	0.302959	0.380827	0.134353	0.0260886	0.279919	0.386433	0.108378	-0.0220121	-0.110832	-0.283973	-0.663838	-0.16547	-0.616389	-0.183589	0.623192	0.471136	-0.302733	-0.135577	0.0246905	0.252199	-0.314388	0.18821	-0.395366	-0.094853	0.110302	-0.203772	-0.334385	-0.701354	1.06161	0.541325	0.509952	0.188232	-0.221526	0.590637	-0.557128	0.459896
198.18356__455.1	-2.13464	-0.303192	-0.224009	-0.044128	-0.228289	0.0494453	0.110196	-1.61629	0.0742671	-0.216885	-0.134408	0.698922	0.399024	0.266346	0.321232	0.1511	0.242294	0.193826	0.301053	-0.119248	0.187859	0.00770778	0.334286	0.074793	-0.385079	-0.254098	-0.123257	0.419655	0.291489	0.00332697	-0.106789	0.0808849	0.0377256	-0.184025	-0.135364	-0.191073	0.107727	-0.324771	0.0383164	-0.459571	0.0239545	0.0297932	0.169768	0.438749	0.219057	0.0388134	0.140856	-0.16021	0.188455
198.18365__557.22	-0.496497	-0.35488	-0.187363	0.102188	-0.0850684	0.0912805	0.216868	-0.279788	0.237903	0.113421	0.355344	0.424465	0.336452	0.447707	-0.0761565	0.292089	0.0579494	0.207677	0.114011	-0.119304	-0.150699	0.019681	-0.207435	0.020088	-0.409301	-0.386598	-0.17425	-0.00281563	0.136557	0.0266126	0.0152841	-0.0225615	0.298177	-0.0626507	0.0578624	0.020773	0.237223	-0.517825	-0.0527882	-0.395172	-0.145067	-0.242305	0.0844541	0.145343	0.189656	-0.282309	-0.0894562	-0.298241	-0.261682
198.85999__39.6	0.113988	-0.0152344	-0.669931	0.260543	-0.261682	-0.256307	-0.127585	-0.0425246	-0.229424	-0.891677	0.117601	-0.154475	0.124356	-0.157884	0.191693	-0.0404478	-0.0233159	0.218768	0.09512	-0.729122	0.0605464	0.17665	-0.242863	0.0283294	0.325803	0.0607618	0.34093	0.171123	-0.0893875	-0.118585	-0.145442	-0.242481	-0.177504	-0.149828	-0.596914	0.13554	-0.224789	-0.779719	-0.0720217	-0.659958	0.448493	-0.235164	-0.22073	0.26601	-0.606731	-0.0672581	-0.204876	0.144401	0.167326
198.93805__34.08	0.460379	0.226022	0.266909	0.159521	-0.191709	-0.196033	0.0635189	-0.198972	-0.106729	-0.306992	0.482668	0.0414526	-0.499735	-0.563712	0.0205182	-0.675772	-0.746067	-0.0731406	0.0145867	-0.248588	-0.0802201	-0.127183	-0.145519	-0.199542	0.000379301	-0.584973	0.376791	-0.385863	-0.523144	-0.509872	-0.16389	-0.353086	-0.521496	-0.165992	-0.409107	-0.408343	-0.202599	1.26283	-0.499291	-0.967787	-0.120774	1.20668	-0.304704	0.349915	0.0940989	0.1427	-0.166834	0.0204927	-0.0890976
200.06653__40.68	0.155312	-0.0681344	0.0894045	-0.141916	0.211329	0.205647	-0.47856	-0.0710163	-0.254559	0.202822	0.291953	0.501968	0.335049	0.212817	-0.37024	0.405665	-0.178335	0.218123	-0.181287	0.385201	0.486021	-0.116754	0.464357	-0.362115	0.133998	-0.150379	0.343598	0.128723	0.592268	0.572946	-0.0670796	-0.0983411	1.84493	-0.0812727	0.481004	-0.0748424	0.575298	-0.422203	0.05386	0.063693	0.301696	0.41893	-0.254537	0.429566	0.129596	0.227734	0.354375	0.148174	0.248106
200.06857__38.76	0.150305	-0.0751208	0.0811401	-0.152765	0.203616	0.197957	-0.491764	-0.0815507	-0.266368	0.17985	0.284037	0.500654	0.331997	0.204847	-0.382923	0.398841	-0.189404	0.209756	-0.192542	0.377934	0.479456	-0.127721	0.457488	-0.374952	0.182289	-0.10916	0.383644	0.165252	0.632074	0.61355	-0.0254672	-0.0426823	1.92237	-0.0195787	0.508405	-0.0691384	0.593606	-0.656855	0.0595461	0.112594	0.304987	0.410207	-0.258295	0.43222	0.134265	0.233063	0.359231	0.15011	0.243775
200.13918__398.52	-0.941785	-0.392849	-0.448747	-0.0358643	0.137061	0.671149	1.22377	-0.435617	0.336176	0.41145	0.970762	0.869315	0.108458	0.706948	0.46386	0.198903	0.00290219	0.311716	0.525169	0.217306	0.121044	0.216149	-0.262173	-0.448187	0.109563	-0.549314	-0.233938	0.655061	0.332703	-0.12572	0.0604648	0.049991	0.248311	-0.418405	-0.0383225	-0.437847	-0.186488	0.0640479	-0.534392	0.168211	-0.377006	-2.18395	0.134487	0.521779	0.221106	-0.481965	0.53766	-0.651865	0.22044
200.16481__319.32	0.96041	-0.324699	-0.344194	-0.113941	0.01052	0.159007	0.469379	0.396687	0.0990876	0.0632929	0.385451	-0.983709	-1.15305	-1.31651	-1.01223	-0.920894	-0.828594	1.04717	0.364118	0.122414	0.131242	-0.0300255	-0.0407403	0.0297763	-0.0467555	-0.297921	-0.127364	0.33435	0.278211	-0.115886	-0.0794736	0.0670935	0.170274	-0.206424	0.0516918	-0.223463	-0.0227286	0.0632302	-0.156532	-0.184578	-0.34553	-0.0835727	0.14708	0.354101	0.0239096	0.755274	-0.19868	-0.825187	-0.393474
200.64278__467.4	-1.42938	-0.297659	-0.308217	-0.166894	0.0548477	0.204466	0.246342	-1.49086	0.14793	-0.0274983	0.137704	0.69704	0.428637	0.581811	0.575178	0.21857	0.315861	0.205392	0.271035	0.201433	0.183242	-0.132446	0.048918	-0.00464825	-0.151349	-0.383793	-0.259265	0.454615	-0.0877993	0.0834977	-0.383783	0.152512	-0.10839	0.0590981	-0.0117914	-0.302943	0.0253416	-0.132713	0.140555	-0.0967755	0.0785762	0.116549	0.27553	0.343302	0.127208	-0.0845111	0.068021	-0.436555	-0.0263817
200.64372__476.16	-1.21564	-0.662031	-0.475061	-0.168997	-0.159389	0.154683	0.587198	-0.916701	0.339998	-0.0331768	0.357922	1.1531	0.385927	0.324274	0.575193	0.106758	0.261292	0.441345	0.347637	0.298179	0.243975	-0.162427	-0.0206056	-0.315749	-0.0186085	-1.10872	0.0092545	0.324964	0.615407	-0.00721872	-0.464852	0.028819	0.0675111	-0.190179	-0.149753	-0.451489	-0.279666	0.0767543	-0.0824665	-0.448966	-0.194922	-0.353029	0.293192	0.619452	0.033896	-0.290557	0.230367	-0.551531	0.112126
200.85744__39.6	0.0385296	0.0230332	-0.742611	0.25875	-0.205574	-0.0966937	-0.0534187	-0.0660538	-0.0800805	-0.665552	0.167453	-0.145966	-0.034749	-0.350626	0.04343	-0.134784	0.0829783	0.285849	0.237917	-0.853114	0.0102385	0.113324	-0.363667	-0.206524	0.260361	-0.123822	0.355457	0.0862187	0.0601431	-0.0438605	0.0287028	0.0712581	0.0614496	0.220439	-0.544151	0.215737	-0.123922	-1.03087	-0.0757371	-0.509457	0.0144781	-0.24056	-0.28718	0.314448	-0.352597	0.0909894	-0.263094	0.244754	-0.0749356
200.93759__34.14	0.367405	0.0720271	0.259584	0.0611997	-0.0405535	-0.0959132	-0.0406765	-0.202855	-0.0201987	-0.289276	0.468372	0.116922	-0.284135	-0.355339	0.15497	-0.562471	-0.716469	-0.0195164	0.0954842	-0.119345	-0.042812	-0.0485912	-0.0456847	-0.278438	0.0219571	-0.897768	0.370995	-0.619348	-0.454668	-0.824384	-0.229658	-0.477866	-0.683008	-0.171066	-0.221727	-0.119535	-0.0754285	1.45671	-0.444823	-0.679988	-0.0992102	1.18175	-0.149771	0.17083	0.158614	-0.0388334	-0.242656	-0.225605	-0.287636
201.15848__551.1	0.00359635	-0.514453	0.10315	0.0800706	-0.0628691	0.220599	-0.0568659	-0.0144586	0.00758917	0.267392	-0.0297322	0.185403	0.230122	0.398798	0.0455913	0.374563	0.0815598	-0.129371	0.344637	-0.337458	-0.390526	-0.107125	0.0437534	-0.250603	-0.634459	-1.0453	0.032938	0.179127	-0.148901	-0.302409	-0.299075	-0.374825	0.327243	-0.120828	-0.598383	0.327911	-0.246267	0.21306	0.168207	0.227739	0.154515	-0.166305	0.28489	0.20872	0.119926	-0.250157	-0.267978	-0.293018	0.162537
202.14348__419.64	-1.23129	-0.595162	-0.613797	-0.0262121	-0.0522717	0.202935	0.698368	-1.00492	0.275855	0.0600995	0.430747	1.03257	0.238356	0.35355	0.688755	0.0904091	0.379981	0.433973	0.55579	0.237487	0.305063	-0.0299771	0.0856907	-0.266841	-0.201104	-0.506869	-0.0562683	0.66947	0.491594	-0.213934	-0.25	0.00198322	0.201114	-0.377818	-0.127431	-0.347175	-0.0577675	-0.241863	-0.276233	-0.34251	-0.249333	-0.415472	0.0995496	0.435337	0.0225672	-0.373953	0.272707	-0.436348	0.295399
202.14372__274.74	-0.861119	-0.731976	-0.548264	-0.173887	-0.206378	0.0700733	0.464761	-0.904396	0.0378866	-0.178731	0.228347	0.978735	0.105731	0.0667003	0.734848	0.181183	0.322344	0.569567	0.564624	0.199387	0.62363	-0.0436803	0.21309	-0.184383	0.110412	-0.426042	-0.104586	0.824868	0.507714	-0.18556	-0.389939	0.207856	-0.0383418	-0.481061	-0.693937	-0.600094	-0.245675	0.388467	-0.304461	-1.00841	-0.388861	0.548983	0.0220331	0.515917	0.0212398	0.182435	0.0667978	-0.298839	0.245127
202.1442__377.1	-1.71843	-0.451609	-0.309898	-0.100449	0.0126459	0.24532	0.675917	-1.55604	0.179466	0.180494	0.5492	0.689189	0.0967044	0.597161	0.642505	0.164861	0.338526	0.349078	0.562146	0.188943	0.211771	-0.0271996	-0.00877824	-0.378891	-0.201698	-0.42748	0.0554457	0.609506	0.472785	-0.208876	-0.235292	0.000933	0.206032	-0.378143	-0.0466493	-0.106161	-0.0243493	-0.0500328	-0.236063	-0.209662	-0.402451	-0.346085	0.0489117	0.510644	0.144119	-0.346675	0.32828	-0.475961	0.401601
202.14487__435	-0.632016	-0.371473	-0.579637	-0.0746057	0.07162	0.582496	0.979127	-0.197289	0.331459	0.230862	0.751728	0.884867	0.164915	0.443406	0.597766	0.1953	0.186685	0.478304	0.62106	0.265332	0.121239	-0.139049	-0.119508	-0.337879	-0.170051	-0.490352	-0.313391	0.625237	0.531117	-0.32769	-0.182904	-0.0116421	0.293365	-0.427592	-0.0216179	-0.141343	-0.197764	-0.158004	-0.312424	-0.241585	-0.355855	-1.88907	0.003862	0.54622	0.128606	-0.304204	0.420264	-0.910749	0.361928
202.1449__228.84	-1.1935	-0.534726	-0.456617	-0.288343	-0.0651799	0.248896	0.794055	-0.701388	0.0754235	0.33535	0.623567	0.844994	-0.0550928	0.346885	0.532562	0.149951	0.178617	0.49743	0.667984	0.235441	0.288921	0.00958821	-0.271329	-0.732328	-0.0607258	-0.617565	-0.148178	0.695519	0.564691	-0.28202	-0.237173	-0.0859182	0.161258	-0.505243	-0.10632	-0.32068	-0.312997	0.397653	-0.495537	-0.191268	-0.923045	-0.340973	0.0922797	0.469375	0.0799151	-0.258967	0.412183	-0.816079	0.41165
202.17821__64.32	-0.0340939	0.0453018	0.0993937	0.0415063	-0.149656	0.0612263	-0.0330513	0.210055	0.121784	0.37756	0.366551	-0.835429	-0.737426	-0.115596	-0.284303	-0.148929	-0.211835	0.442587	0.359301	0.589352	0.786713	0.474468	0.664106	0.333572	-0.712124	-0.689315	0.0397824	-0.766762	-1.0554	-0.548061	-0.573407	-0.467875	-0.790011	-0.627293	-0.314403	-0.917116	-0.894084	0.0135168	-0.512931	-0.548103	-1.59994	-0.357347	-0.240876	-0.496116	-0.0446513	0.0279059	-0.258245	0.471443	0.623638
202.65204__612.6	0.105338	-0.756735	-0.360065	-0.252277	-0.177309	0.140638	0.441651	0.242401	0.165086	-0.0525269	0.288669	1.04941	0.243776	0.184485	0.217583	-0.116287	0.17847	0.289937	0.379173	0.00375678	0.0341056	-0.0348619	-0.0666889	0.0934758	-0.574126	-0.852567	-0.576173	0.309092	0.263021	-0.500269	-0.488541	-0.73535	0.293025	-0.0376432	0.428292	-0.129512	0.188865	0.14386	0.0660128	-0.049508	-0.136314	-0.468569	-0.00687583	0.417579	0.149219	-0.0339202	0.167425	-0.100641	0.190039
203.05157__40.5	-0.107683	-0.0167689	-0.40982	0.122593	0.0662309	0.0262846	-0.15196	-0.126491	-0.0414744	-0.113329	0.136417	0.211031	0.118949	-0.130904	-0.0378987	0.57681	-0.0759236	0.0617772	0.204886	0.222024	0.643224	0.0379438	0.211633	0.0197891	0.119759	-0.20279	-0.0340051	-0.0363451	0.0715808	0.693357	0.052846	0.358572	0.736786	-0.21498	0.0723149	-0.0540503	0.0723206	0.21609	-0.318734	-0.141733	-0.0957991	0.352818	0.0943221	0.0370945	-0.147314	-0.0193632	-0.225697	-0.341703	-0.203578
204.12146__56.52	-0.144145	0.28227	-0.0284276	0.327815	0.0267404	0.191183	-0.436843	-0.0452427	-0.39933	-0.0788355	-0.0644681	0.342222	-0.481226	-0.368157	0.0488403	-0.352912	-0.0960471	0.391743	-0.162606	-0.434032	0.586916	-0.0838285	0.386527	0.119898	0.844772	0.187224	-0.0807398	-0.24883	0.361493	0.0359934	0.336475	0.272691	-0.0128469	0.225641	-0.245978	-0.13747	-0.248251	1.10705	0.206767	-0.623861	0.387235	0.521387	-0.717696	0.396298	-0.287717	1.26006	0.778503	0.319889	0.753271
204.12321__46.5	-0.0483308	0.163507	0.236463	0.174778	-0.0660844	0.0313176	-0.332784	0.0314826	-0.416742	-0.0882006	-0.15019	0.219162	-0.28009	-0.378185	-0.892894	-0.195943	-0.167743	0.201669	-0.439323	-0.2829	0.254408	-0.104762	0.218965	-0.0479725	-0.37897	-0.0319272	0.0938995	-0.0373342	0.0552038	-0.125842	0.196736	0.135881	0.0151137	-0.0195191	-0.232207	-0.221273	-0.231113	0.43957	0.0642288	-1.23812	0.128226	0.404221	-0.54875	0.320553	-0.324955	1.03084	0.762488	0.664648	1.01561
204.95792__35.4	0.308886	-0.0781883	-0.295438	-0.0224185	-0.194913	-0.21551	0.0858232	-0.285379	0.0118823	-0.444163	0.386751	-0.14444	-0.492676	-0.305448	0.00924915	-0.391727	-0.347828	0.0915701	0.265932	-0.180403	-0.0803911	-0.196567	-0.0792855	-0.0859595	0.400261	-0.345939	0.0411985	-0.151632	-0.50254	-0.446209	-0.44808	-0.39336	-0.417244	-0.267632	-0.360934	0.166841	-0.425178	0.580837	-0.227917	-0.592841	-0.0612951	0.831479	-0.22426	0.341613	0.0417504	0.20107	-0.218314	0.369502	0.232438
205.02989__47.88	0.420733	-0.661998	0.37632	0.0225342	-0.579503	-0.8175	-0.494582	0.577917	-0.225384	0.206514	-0.354311	-0.120474	0.54149	-0.470829	-2.04823	0.624207	-0.210821	-0.765703	0.186257	-1.44628	-0.0545697	0.213575	-0.58542	-1.72825	-2.90774	0.218131	0.439626	0.497452	-2.26199	-0.512945	-0.0654354	-0.274807	0.243835	-0.477612	0.295163	0.198737	0.289896	-1.26589	0.134984	-1.3678	-0.88682	-0.159655	0.16763	-0.166845	0.00409081	0.0340956	-0.00822235	0.542329	-0.391839
205.09529__191.76	0.405503	-0.323026	-0.0379467	0.349182	-0.0799997	-0.0211366	-0.397113	0.0945885	-0.099342	0.159024	0.0819935	0.0762727	-0.248272	-0.250953	-0.747143	0.00827644	0.126928	0.201014	-0.0461676	-0.772497	-0.766444	0.334157	0.213414	0.131303	0.263949	0.142955	0.469411	0.466218	0.440018	0.282364	0.163254	0.59222	0.159196	-0.330779	-0.0028961	0.0943381	0.0509134	-0.000263287	-0.542434	-0.436439	-0.267409	0.656739	0.0765307	-0.403009	0.339655	0.215258	-0.166084	0.521873	0.239005
205.09558__164.52	0.606449	0.0164933	0.231369	0.630471	-0.0769771	-0.0832338	-0.458447	-0.18644	-0.143835	0.0467351	0.298178	0.0151426	-0.174285	-0.183188	-0.472541	0.0343936	0.112151	0.1386	-0.00937975	-0.298748	-0.598057	0.243624	0.317813	-0.0203894	0.373097	0.275458	0.630886	0.446893	0.601612	0.465371	0.0874289	0.510621	0.0471889	-0.368225	-0.463411	0.03815	-0.234976	-3.03701	-0.682663	-0.25087	-0.517542	0.275354	-0.0923874	-0.30176	0.248446	0.182313	-0.107909	0.494732	0.31295
205.097__158.7	0.40823	-0.185493	-0.00850668	0.303585	-0.0286765	0.0436423	-0.256892	0.161172	0.0219969	0.107502	0.0163517	0.135033	0.0259085	-0.071016	-0.517088	0.116638	0.196486	0.125053	-0.0656635	-0.391568	-0.730912	0.331708	0.115817	0.140815	-0.0591002	-0.0762856	0.331738	0.432952	0.251877	0.125385	0.182442	0.403565	0.159998	-0.289102	0.19541	0.148079	0.222873	-3.65265	-0.296585	-0.258439	-0.107112	0.0980966	0.215588	-0.327609	0.280525	0.111881	-0.13142	0.508475	0.22682
205.09705__161.64	0.457406	-0.116262	0.107778	0.419853	-0.0187355	0.0128341	-0.287812	0.122395	-0.0148496	0.0410206	0.0576222	0.129869	-0.0627901	-0.0811658	-0.540676	0.126822	0.19872	0.146854	-0.0211868	-0.351298	-0.668545	0.277383	0.176431	0.100436	0.0174646	0.0444322	0.396805	0.401247	0.363798	0.235592	0.143857	0.428461	0.129805	-0.28518	0.0542273	0.0953351	0.0810999	-3.69546	-0.412554	-0.222579	-0.223678	0.185095	0.0952483	-0.302838	0.224333	0.147342	-0.140077	0.475369	0.286919
205.19109__40.14	-0.475847	-0.742109	1.57497	-0.535547	-1.10065	0.882145	1.07561	-1.37827	1.01562	0.727019	1.12187	-0.624498	-0.492946	-0.695002	-0.566693	-1.07617	-0.635484	1.71074	1.57412	-0.281145	-0.483265	-0.766542	-0.776296	-0.749344	-0.367963	-0.642506	1.0935	1.18369	-0.538048	0.000408551	-0.348978	1.00982	-0.273116	-0.209008	-0.545125	0.937223	-0.523709	-0.0122894	-0.58028	0.986055	-0.452386	-0.339478	-0.207861	-0.595224	-0.540737	-0.246145	1.13947	-0.164165	-0.28626
205.51294__58.8	0.283057	0.362799	0.72771	0.0945151	0.152551	0.162253	-0.0313524	-0.0203381	-0.0130016	0.149289	0.0890431	0.164451	-0.902656	-0.165596	-0.28495	-0.719105	-0.638847	-0.146679	-0.0346141	-0.0396403	-0.247426	-0.159685	0.0321313	-0.0939778	-0.633348	-0.581563	0.187178	-0.674165	-0.358677	-0.621254	0.0837804	-0.349775	-0.426706	0.146536	0.194516	0.0207766	0.133138	0.135831	-0.509119	-0.109713	-0.0976199	1.11862	0.0546965	0.0289789	0.48082	0.311532	0.457881	-0.00977133	-0.219872
206.08252__274.08	0.248377	-0.12496	0.191587	0.257162	-0.177513	-0.107838	-0.345554	0.0173915	-0.255983	0.0529608	0.130193	0.427804	-0.34762	-0.281844	-0.88325	-0.652833	-0.379667	0.294855	0.253914	-0.213139	-0.0873948	-0.0739836	0.0723632	-0.259483	0.0681476	-0.2905	-0.180943	0.721376	0.356365	-0.290391	-0.842901	0.236899	0.0740013	-0.240556	-0.584463	-0.292172	0.0917265	0.421361	-0.282866	-0.865176	-0.616928	1.02782	0.142	0.383654	0.00158327	-0.0979069	0.23398	0.093216	0.28764
206.11459__274.92	-0.971847	-0.446019	-0.309745	0.0976684	0.121279	0.225476	0.594416	-0.255597	0.163501	0.19055	0.603868	0.802149	-0.191669	-0.107232	0.0967409	-0.0264626	-0.132547	0.283993	0.343052	0.202454	0.00865556	0.0468781	-0.370115	-0.788074	-0.0271738	-0.248094	-0.0617182	0.811442	0.596977	-0.350658	-0.210847	0.237995	0.182901	-0.133326	0.0162904	-0.331056	0.0556717	0.558774	-0.444049	-0.515383	-0.561018	1.18837	0.423241	0.473184	0.160992	-0.254147	0.548899	-0.34504	0.608916
206.11522__467.1	-0.812457	-0.154603	-0.285882	0.182656	0.0123802	0.492639	0.752054	-0.447494	0.355934	0.317324	0.68902	0.789983	0.164419	0.3743	0.266317	0.302264	0.180653	0.177591	0.466333	0.229348	-0.0262095	0.0289228	-0.237466	-0.258157	-0.103651	-0.537047	-0.0415155	0.268069	0.322167	0.0384757	0.0210543	0.0840327	0.365058	-0.202897	0.11089	0.0395744	-0.206806	-0.0861515	-0.343895	0.110268	-0.326296	-1.9186	0.0746971	0.253664	0.24378	-0.377967	0.469323	-0.447099	0.315954
206.13133__365.04	-1.57919	-0.731858	-0.301528	-0.364039	-0.128197	-0.00814353	0.374848	-1.36186	0.151279	-0.079427	0.192867	0.933041	0.415451	0.0912139	0.656138	0.026488	0.422635	0.321262	0.470315	0.0768148	0.413429	-0.122887	0.0584973	-0.0860403	-0.155296	-0.269807	0.0813216	0.490551	0.158906	-0.206396	-0.124801	0.0131383	0.0204308	-0.32726	-0.297503	-0.4554	-0.0454823	-0.208662	-0.0261037	-0.607504	-0.22664	0.0808181	0.048628	0.360749	-0.0502401	-0.135945	-0.0797942	-0.235981	0.269214
206.89178__38.1	0.0583509	0.030855	-0.67394	0.310821	-0.342632	-0.163088	-0.10997	-0.188715	-0.241644	-0.713127	0.171714	-0.202882	-0.0176331	-0.29794	0.137284	-0.0939171	-0.194358	0.113339	0.0988732	-0.723131	0.297435	0.145619	-0.246586	-0.0277749	0.297908	0.050382	0.217596	0.161224	0.0447303	0.154642	-0.0980821	0.0230416	-0.271906	-0.282739	-0.749154	0.0297867	-0.450826	-0.296641	-0.393415	-0.663966	0.144153	-0.0529716	-0.202134	0.259443	-0.65546	-0.00171883	-0.267736	0.164959	0.0252857
207.01567__39.42	-0.111971	0.192675	0.571943	0.203704	0.0926078	0.226756	0.203573	-0.0558156	0.0868305	-0.0613728	0.139494	0.209152	0.142929	0.196577	0.0146977	-0.205359	0.129301	0.108982	-0.110102	-0.019763	0.0548771	0.220647	0.344216	0.230216	-0.505958	-0.0922661	-0.00247251	-0.669172	-0.210741	-0.416396	0.0906338	-0.144667	-0.0925171	-0.135	0.448562	0.227686	0.0615712	0.128636	0.32266	0.142316	0.0240348	0.0544824	0.349269	0.227127	0.576098	0.394739	0.323178	0.212915	0.0737485
207.10979__66.54	0.21131	0.421648	-0.691063	0.453987	-0.403874	0.0826133	0.287005	-0.548741	0.982488	0.0326021	-0.226085	0.0970073	-0.118889	-0.0944688	0.301144	-0.371189	-0.000144878	0.319869	0.439237	0.501058	0.228234	0.0236637	0.431012	-0.149131	0.679929	0.08244	0.107489	0.372404	-0.0116464	0.785706	0.167555	0.324144	0.446312	-0.151089	-0.111848	-0.144156	0.148031	-2.15494	0.462437	-0.0450481	-0.0966569	0.0189818	0.329479	-0.236863	-0.392048	-0.061078	0.116484	-0.291909	0.642807
207.11113__176.34	0.222163	0.457027	-0.546235	0.579053	-0.329096	-0.0654012	0.029311	-0.767854	0.894019	0.120724	-0.227962	-0.146555	-0.570519	-0.331123	0.116045	-0.489111	-0.182343	0.328283	0.286044	0.551326	0.299502	0.0271547	0.347534	-0.31049	0.938871	0.394205	0.192579	0.121274	0.0276101	0.745992	-0.0116386	0.409844	0.241886	-0.36523	-0.300781	-0.389688	-0.204546	1.45068	0.0968573	-0.356421	-0.4091	0.554941	0.182948	-0.251629	-0.312109	-0.0110788	0.0621086	-0.361547	0.630519
207.11131__50.34	0.119814	0.415359	-0.75495	0.472245	-0.191981	0.0751749	0.399321	-0.508864	1.22899	0.203603	-0.456085	0.148306	-0.0375649	0.074774	0.117451	-0.316089	0.0517143	0.336437	0.346714	0.796914	0.19765	0.00293071	0.333263	-0.112371	-0.206386	0.0676853	-0.111921	0.0926373	-0.179745	0.748192	-0.101842	0.10664	0.340701	-0.125542	0.0976652	-0.18174	0.0670022	-0.535484	0.480153	-0.0665667	-0.221668	-0.964282	0.479503	-0.10489	-0.235449	-0.162004	0.144636	-0.381288	0.931332
207.15007__220.98	-0.172991	-0.320998	0.112799	-0.104519	-0.185924	-0.352713	-0.386034	-0.153031	-0.306057	-0.0833187	-0.194419	-0.39214	-0.130747	0.0100736	0.847195	-0.0949902	-0.868463	-0.309145	-0.45289	0.354326	-0.157765	-0.659497	1.70631	-0.279669	0.496324	-0.262436	-0.285853	-0.314988	-0.220964	-0.162407	-0.180343	-0.0641147	-0.957467	-0.107137	-0.158227	1.08694	-0.554846	0.0978914	-0.0958623	0.013607	-0.131545	0.194783	0.0403248	-0.648209	0.0642565	-0.00463418	0.397681	0.445621	2.63334
207.16846__41.76	1.05905	0.219583	-0.308216	0.72689	-0.15371	-0.692071	0.201445	0.143518	0.570436	0.0195528	0.350399	-1.01155	-0.350598	-0.408961	0.777906	-0.429599	-0.993198	0.559915	1.48063	0.0544912	-0.302729	1.18125	-0.393553	-0.0473321	0.457035	0.257102	0.298766	1.04595	-0.0746833	-0.209841	0.957226	0.293519	-1.6935	0.732282	-0.0427585	-0.40131	-0.837831	-0.374778	-0.284305	0.642243	-0.90558	0.0811867	-0.147581	0.0100702	0.44301	0.0591895	0.181294	0.0855205	0.3458
207.20532__527.34	0.382052	-0.0256474	-0.0418034	0.271795	0.267992	0.209292	-0.311601	-0.0764929	-0.10302	0.11666	0.022764	-0.337321	-0.10931	0.224056	0.456647	-0.00182831	0.0841711	0.203459	0.069757	0.193125	0.0391849	0.2663	0.340676	0.125202	0.119525	0.184802	-0.00452125	-0.113739	0.151968	0.167159	0.0693569	-0.111438	0.241375	-0.295576	-0.0382776	-0.302255	-0.00590853	-0.585388	0.0110812	0.334497	0.0393376	0.0442327	0.0513834	-0.0968595	0.0738523	0.255991	-0.00616183	-0.0145176	0.029675
207.20563__479.94	0.0406701	-0.406339	0.363929	0.00845135	0.13629	-0.364995	0.0102526	-0.00747722	-0.754524	-0.245632	-0.309453	-0.347179	0.261208	0.0755863	0.128063	0.240318	0.0394606	-0.0323307	0.00453781	0.0347969	-0.0358489	0.22616	0.189374	0.0209384	0.244917	0.233185	0.0510049	-0.18986	0.320255	0.000491434	-0.0043634	0.120429	0.331381	0.117479	0.232129	-0.0129892	0.152418	-0.0620809	0.102334	0.211109	0.0486751	0.152648	0.0431213	-0.0826298	0.0418311	-0.0704388	-0.0245055	0.0573177	-0.218276
208.12607__382.26	-0.196853	0.297597	-0.058913	-0.133421	-0.174551	0.0349122	0.182823	0.270221	-0.0156231	0.217798	-0.0813247	0.128005	0.109155	0.0449685	0.0850931	0.114316	0.0245371	-0.0179537	-0.181309	0.0197231	-0.168854	-0.109973	-0.148975	0.119481	0.0291714	0.00818288	-0.0782197	-0.325577	0.0668186	0.0681768	-0.163584	-0.202573	0.203663	0.226647	0.187363	0.33428	0.349822	0.194311	0.492744	0.360948	-0.0668181	-0.623936	-0.0131227	-0.232911	0.0575244	-0.20256	-0.107669	-0.279955	0.136491
208.13127__290.58	0.845607	-0.456026	-0.560839	-0.171294	-0.209846	0.169166	0.561299	0.144358	0.164719	0.096333	0.602278	0.0457069	-0.712908	-0.600872	-0.133937	-0.200412	-0.0878645	0.685455	0.507771	0.248746	0.176398	-0.0102567	0.00835094	-0.317221	-0.0866532	-0.498068	-0.163577	0.652134	0.47518	-0.289546	-0.346732	0.112463	0.221137	-0.389141	-0.00273504	-0.348273	-0.136067	0.124005	-0.321346	-0.33782	-0.527695	-0.154576	0.178597	0.485399	0.0361406	0.352703	0.258075	-0.671622	0.0971151
208.6335__468.6	-1.88314	-0.329964	-0.257387	-0.0815585	0.0632783	0.185259	0.108571	-1.56478	0.140226	-0.0683837	0.0140036	0.888493	0.177611	0.522265	0.591865	0.369957	0.409507	0.2766	0.192698	0.126064	0.185199	-0.184095	0.0360152	0.0654889	-0.227394	-0.31265	-0.252775	-0.100783	0.0656468	-0.109086	-0.093299	-0.010132	-0.096297	-0.24368	-0.0308714	-0.312374	-0.0578283	-0.00696943	0.0576058	-0.23278	-0.107279	0.268174	0.295301	0.240188	0.256584	-0.19531	0.11352	-0.366583	-0.0217496
208.88901__38.1	0.295348	-0.0788268	-0.585211	0.364961	-0.316661	-0.274963	-0.256814	-0.14922	-0.181442	-0.800045	0.133203	-0.183254	-0.089822	-0.289411	0.117616	-0.0292911	-0.217737	0.128714	0.0250673	-0.837168	0.0942064	0.13059	-0.463757	-0.0869189	0.1198	-0.0358974	0.399221	0.00799116	-0.150537	-0.0194581	-0.244734	0.073915	0.068275	0.0449247	-0.711898	-0.0132119	-0.348343	-0.193675	-0.343468	-0.71903	0.112244	-0.0275704	-0.124698	0.126293	-0.691223	-0.0303542	-0.284711	0.0565639	0.0229396
209.12515__199.74	-1.59357	-0.736877	-0.459707	-0.210417	-0.0784391	0.0671985	0.377151	-1.25529	0.18826	-0.249234	0.156805	1.10001	0.509218	0.217418	0.781065	0.0925064	0.464307	0.516647	0.485836	0.283992	0.650536	-0.118374	0.232488	0.153335	-0.0457268	-0.222997	-0.290548	0.717405	0.304828	-0.242017	-0.362663	0.08017	-0.00580612	-0.258025	-0.350761	-0.649309	0.0148762	0.0231695	-0.00267046	-0.817201	-0.0030799	0.464923	0.123924	0.470136	-0.159287	0.0244293	0.00332664	-0.21369	-0.0371356
209.15042__183	-0.0249285	0.116246	-0.0716475	-0.0386873	-0.00163424	0.020979	0.0102859	-0.165999	-0.0664698	0.0272405	-0.00243265	0.387472	0.210804	0.0116734	0.201357	-0.106312	0.0484209	0.115535	0.233837	0.0496741	0.175079	-0.0841262	-0.0213309	-0.057105	-0.296006	-0.657793	-0.0195016	-0.0931138	0.172823	0.156881	0.074444	0.0462703	0.19756	0.352006	0.157113	-0.00257778	0.0344267	-0.548347	0.138265	-0.0850003	0.176478	-0.79188	-0.0218548	0.164043	-0.0105753	-0.374663	0.0620877	0.103964	0.164918
209.18275__468.18	-2.76275	-0.458779	-0.414924	0.0462067	0.186618	0.188944	0.472468	-1.60753	0.307815	0.105333	0.459493	0.784484	0.0962098	0.344232	0.361243	0.142551	0.222497	0.188404	0.284887	0.324804	0.139955	0.0501203	-0.0601572	-0.408382	-0.279596	-0.493914	-0.332602	0.173877	0.21074	-0.278582	-0.218588	-0.209901	0.276888	-0.215667	0.0582868	-0.0761142	-0.0309116	-0.0609375	-0.334747	-0.0878437	-0.293673	-0.453607	0.355187	0.44816	0.351443	-0.19545	0.448262	-0.255406	0.218749
210.04234__220.74	0.291112	-0.229834	0.168516	-0.0657032	-0.185541	0.257031	-0.677514	0.440414	-0.223654	-0.248596	0.195553	0.391108	-0.350565	-0.0940993	-0.131969	0.282592	0.0470373	0.396503	-0.188364	0.318172	-0.232626	0.268591	0.296143	0.0508203	0.18335	-0.00402554	0.234292	0.704013	0.429393	-0.0223541	0.208889	0.690345	0.503638	-0.196586	0.481242	0.105162	0.255585	-0.299842	-0.0101636	-0.146389	0.0629244	0.323028	0.254386	-0.307805	0.158279	0.719593	0.106878	0.707003	0.128896
210.04286__204.72	0.135516	-0.264845	0.0205283	-0.245818	-0.0585982	-0.0154166	-0.414834	0.237266	-0.244195	-0.105796	0.236419	0.3001	-0.379157	-0.296983	-0.37649	0.334738	-0.142969	0.347059	-0.286843	0.249834	-0.160566	-0.0358281	0.07785	0.150026	0.0385719	0.0643837	0.271005	0.68813	0.389542	-0.115219	0.0514305	0.634749	0.47036	-0.381426	0.22076	0.231107	0.101638	0.0528007	-0.230227	-0.122276	0.0629932	0.326183	0.283674	-0.310035	0.158224	0.521003	0.0332552	0.697338	0.220866
210.07858__466.98	-0.680832	-0.0859315	-0.248865	0.146642	0.137855	0.448055	0.625218	-0.384059	0.360965	0.398949	0.556156	0.699483	0.00663074	0.379668	0.367317	0.326834	0.199336	0.195007	0.423452	0.158043	0.026602	-0.0305969	-0.139239	-0.114711	-0.166889	-0.418365	-0.227747	0.173556	0.333417	-0.16745	-0.134258	0.0113843	0.134868	-0.205039	0.196771	0.0862497	-0.15464	0.0312476	-0.211245	0.157949	-0.240259	-2.36637	-0.0515385	0.205747	0.152981	-0.243329	0.433853	-0.553601	0.339156
210.10808__245.88	-1.4922	-0.815464	-0.563245	-0.218793	-0.269249	0.045566	0.463267	-1.6595	0.0736155	-0.249082	0.305222	0.912411	0.0591573	-0.0882413	0.672935	0.108206	0.277466	0.658449	0.62176	0.172088	0.660724	-0.0412852	0.149626	-0.148007	0.0985858	-0.430719	-0.112012	0.735627	0.477846	-0.240133	-0.390036	0.35786	0.0547394	-0.415249	-0.727956	-0.675545	-0.320646	0.492834	-0.421178	-1.15755	-0.419344	0.728958	0.0452071	0.53854	0.0507492	0.251046	0.136608	-0.227757	0.209702
210.14828__393.96	-1.06702	-0.528026	-0.579811	-0.0694304	0.146741	0.499801	0.883972	-0.50226	0.389492	0.272901	0.753256	1.02053	0.141509	0.327037	0.570058	0.261722	0.105192	0.360829	0.559004	0.222732	0.196059	-0.076472	-0.265419	-0.335725	-0.198263	-0.651808	-0.0735647	0.748473	0.636044	-0.0647797	-0.143091	0.0793318	0.34861	-0.316063	0.0497868	-0.181847	-0.114698	-0.00647053	-0.353372	-0.13744	-0.466192	-1.09773	0.136557	0.476678	0.177896	-0.342344	0.588775	-0.527587	0.512897
210.18031__455.04	-2.67174	-0.186419	-0.225369	-0.0453687	-0.205957	0.00453795	0.0496211	-2.49825	0.0814609	-0.30484	-0.0192285	0.771927	0.45049	0.222194	0.329154	0.12898	0.283769	0.229456	0.319975	0.0109823	0.257606	-0.103368	0.209762	0.0863618	-0.272123	-0.288994	-0.125446	0.367856	0.253117	-0.0390719	-0.107692	0.132519	0.0575845	0.0870948	-0.0300543	-0.0819626	0.111935	-0.332104	0.141042	-0.213489	-0.0498253	0.0376859	0.255976	0.425715	0.205373	0.0284874	0.051182	-0.0746135	0.0454492
211.03807__56.82	0.129123	-0.57799	0.0225234	-0.457431	-0.489644	-0.574039	-0.377114	0.218683	-0.448692	-0.206156	-0.343376	-0.0565201	0.189621	-0.507373	-0.587767	0.369724	-0.1363	-0.0269507	0.100285	-0.101631	0.060015	0.201145	-0.246025	-0.683786	-0.528983	0.10697	0.366503	0.482708	-0.276766	-0.460146	-0.0674854	-0.0562219	0.164855	-0.537641	-0.316447	-0.0296903	-0.171219	-1.16908	-0.190303	-0.424003	-0.926477	0.0415887	-0.372231	-1.09265	-0.390893	-0.320376	0.0409257	0.648156	0.369114
212.05859__210.24	-1.65448	-0.638578	-0.538325	-0.0745052	-0.123515	0.0744557	0.423893	-1.34373	0.0212255	-0.220474	0.364185	1.05101	0.195414	0.233607	0.813093	0.192051	0.390529	0.538124	0.538388	0.158078	0.543513	-0.00536581	0.217579	-0.252315	0.0420827	-0.377663	-0.0590151	0.650932	0.502795	-0.282296	-0.371112	0.152397	-0.151506	-0.540156	-0.720512	-0.63771	-0.275307	0.641048	-0.356577	-0.931486	-0.374184	0.609892	-0.035639	0.453138	0.00130268	0.166678	0.170712	-0.242374	0.271863
212.08873__46.62	-0.259591	-0.186228	-0.270688	0.0757435	0.0496082	0.0637109	0.17565	-0.424317	0.0896252	-0.135493	0.337266	0.254192	-0.137013	0.103761	-1.26257	-0.160473	0.00503162	0.265578	-0.0133954	-0.428247	-0.064108	-0.0421173	-0.0203812	-0.0809832	-1.50514	-0.0882296	0.0516082	0.225074	0.157723	0.0110079	-0.0728585	0.438945	-0.0323627	-0.14826	-0.0294775	0.120272	0.110466	-0.130727	-0.408892	-1.78691	2.0736	0.486599	0.00591765	0.261346	0.256069	-0.179183	-0.287537	-0.16248	-0.311829
212.11655__250.68	0.686765	0.0188635	0.1844	0.220729	-0.211144	-0.163147	-0.322243	-0.101462	-0.289479	-0.0875786	-0.008062	-0.261254	-0.0167639	-0.278659	-0.174372	1.05738	-0.14661	-0.061483	0.173424	-0.21937	-0.0559383	-0.0380227	-0.12207	-0.319424	0.0448076	0.0670456	0.351504	0.230731	-0.171903	-0.0822443	-0.201497	0.0145228	-0.141028	-0.185787	-0.456152	0.853895	-0.377483	-0.436121	-0.33817	-0.403561	-0.318117	-0.246628	-0.178482	-0.238361	-0.152017	-0.501422	-0.567767	-0.432343	0.459109
212.8381__39.54	0.153051	0.0209194	0.112966	-0.113316	-0.0787267	0.130849	0.149874	-0.0518824	-0.0349279	0.119734	-0.143352	-0.0700376	-0.106015	0.168651	0.0306425	-0.079658	0.0874065	0.00940778	0.0605664	0.0793623	-0.119362	0.0150558	0.058609	0.0584183	0.0508382	0.188349	0.188541	0.0825038	0.143052	0.0658326	0.145919	-0.209409	-0.245331	0.148629	0.149578	0.0397974	0.133235	-1.6884	0.124024	0.23638	-0.038861	-0.0327849	-0.0101324	-0.0862517	-0.0687937	0.0567861	0.181428	0.362256	0.0651942
212.99947__46.44	-0.0640484	0.204211	-0.560934	0.368667	-0.353094	0.148811	0.0609505	0.155271	-0.122446	-0.912407	0.00196384	0.250274	-0.158738	-0.00184543	-0.219581	0.176603	0.10794	0.93643	-0.609581	-3.11374	0.209542	0.396873	0.0874373	-0.0251538	-0.0596269	0.112345	0.200993	0.722855	0.0314372	0.479639	0.241807	0.525278	0.0532802	0.194718	-0.0158099	0.571335	0.0625338	-0.33992	-0.0273837	-0.327265	0.230657	0.260105	-0.0409997	0.402884	0.180304	-0.232067	-0.407425	-0.190587	-0.638331
213.96881__33.78	0.195873	0.193948	0.30438	0.0829825	-0.237186	-0.102148	-0.0630275	-0.18219	-0.358051	-0.44216	0.333443	0.118912	-0.210752	-0.293655	0.0622195	-0.436216	-0.521709	-0.139828	-0.111143	-0.043663	-0.169218	-0.328526	-0.147761	-0.124652	-0.262081	-0.135668	0.465334	0.0143982	-0.0921787	-0.618526	-0.14718	-0.0470469	-0.405078	-0.280668	-0.172401	0.182011	-0.031893	0.16111	-0.277794	-0.435066	-0.0276064	0.961788	-0.293913	0.633936	0.359624	0.00707625	-0.0159904	0.158723	-0.0108148
214.18008__451.56	0.340323	-0.431951	-0.504924	0.0038348	0.0730368	0.603547	0.933661	1.04857	0.430002	0.410542	0.799438	1.01603	0.158369	0.506273	0.594936	0.295079	0.208462	0.330249	0.582297	0.231457	0.131208	-0.0354912	-0.243581	-0.404275	-0.211792	-0.665796	-0.164018	0.516035	0.447231	-0.280274	-0.208555	-0.0331772	0.286936	-0.282359	0.0548077	-0.188334	-0.099166	-0.116052	-0.302884	-0.09989	-0.404224	-3.01976	0.0488282	0.392794	0.134411	-0.424775	0.548941	-0.58191	0.366688
214.83604__39.54	0.181193	0.260136	0.173517	0.0200144	0.0705665	0.149457	-0.010942	0.145751	0.135644	0.245847	0.035428	-0.0409266	-0.133104	0.129659	0.0360867	-0.055386	-0.00293167	-0.0891803	-0.249098	0.0159744	-0.222928	0.290297	-0.0422003	-0.140612	-0.0939801	0.0398167	0.0752004	-0.0136337	-0.0956828	-0.163903	-0.189425	-0.174605	0.112406	-0.082632	0.0728523	-0.0550822	-0.0314141	-1.41927	0.306617	0.157336	0.0225304	0.0460402	0.092817	-0.0238243	0.191353	0.171302	0.0918508	0.182642	0.0265088
214.91556__34.02	0.368743	0.159381	0.374897	0.26381	-0.274918	-0.149665	-0.139199	-0.155379	-0.150886	-0.281321	0.373792	0.0625442	-0.338068	-0.582119	-0.0261306	-0.630791	-0.790142	-0.132693	-0.144896	-0.345594	-0.000530859	-0.0998337	-0.128458	-0.181464	-0.193233	-0.567948	0.261593	-0.560725	-0.325193	-0.466596	-0.130094	-0.133598	-0.407487	-0.102948	-0.293966	-0.352775	-0.114711	1.48537	-0.501098	-0.935848	-0.105164	0.985812	-0.0823981	0.0726756	0.00142735	0.114901	-0.144072	-0.152265	-0.301503
216.05205__87	0.0642669	-0.302381	-0.0779599	0.0250375	-0.379494	0.0475194	-0.179425	-0.041846	-0.321063	-0.345817	0.0692869	0.104687	-0.559003	-0.170567	-0.0908162	-0.269709	-0.404593	0.505667	0.14934	0.226675	-0.168497	0.310107	0.296078	0.113995	-0.0330132	0.2571	0.254797	0.15607	0.461262	0.339319	0.253414	0.952575	0.123294	-0.184297	-0.0951505	0.0584889	-0.0393617	0.136224	-0.11699	-0.665019	-0.210726	0.488605	-0.033182	-0.323996	0.306131	0.393398	-0.226199	0.414909	-0.0452924
216.83203__39.48	0.095745	-0.0860787	-0.116875	-0.0579712	0.151113	0.205739	0.210215	-0.167131	0.213238	-0.251916	-0.251654	-0.176924	0.0759368	0.25722	-0.0317494	0.0878653	0.0267103	0.196639	0.0239409	0.26788	-0.0970886	0.160213	0.0148901	-0.045903	-0.212002	0.442689	0.307993	0.319462	0.104808	-0.0895942	0.055347	0.136659	-0.300521	0.157203	-0.107384	0.148752	0.132166	-0.943783	0.601596	-0.0175455	0.0805071	-0.104291	0.197297	0.109201	-0.0202794	-0.241494	0.246769	0.0305287	-0.0409836
216.92055__37.5	0.162146	-0.0933819	-0.758552	0.271936	-0.298314	-0.215869	-0.210283	-0.083492	-0.156466	-0.802157	0.15823	-0.146889	0.0556921	-0.283927	0.133048	0.0608783	-0.0836011	0.167332	0.118156	-0.732396	0.0846051	0.125487	-0.321782	-0.0420369	0.257292	0.0111198	0.172926	0.0917914	-0.117302	0.0106147	-0.24359	-0.040232	-0.195259	-0.0301585	-0.428363	0.0841876	-0.19946	-0.297387	-0.398192	-0.677583	0.246107	-0.142926	-0.224314	0.16932	-0.640719	-0.130326	-0.367123	0.0383496	0.0707201
217.19061__408.36	-1.73575	-0.324443	-0.38631	-0.125211	-0.269261	-0.0770674	-0.0167154	-1.48809	-0.0192345	-0.392194	-0.122258	0.951118	0.583182	0.686788	0.844157	0.294743	0.404902	0.17722	0.352369	0.161977	0.343386	-0.0360419	0.235804	-0.0391257	-0.140727	-0.319823	-0.389569	0.321821	0.196033	-0.0470742	-0.295666	-0.0415431	-0.0826819	-0.241041	-0.0778628	-0.128416	0.105583	-0.264374	-0.00914638	-0.380225	-0.108913	-0.0635866	0.230511	0.339171	0.106228	-0.210917	0.117618	-0.198442	0.131881
217.63228__382.14	0.244575	-0.00788539	0.129096	-0.0855738	-0.0587676	-0.170641	0.174221	-0.0156966	0.103484	-0.101612	-0.319584	0.0108002	0.0458749	0.0634462	-0.0920259	-0.0227919	-0.106346	0.00772271	-0.0918913	0.0307818	0.0240296	0.108033	0.0506578	-1.89198e-05	0.352055	0.239637	0.385929	-0.319591	0.107583	0.276487	0.0600959	-0.120961	0.279296	0.113978	0.478552	0.357566	0.196583	0.140909	0.38523	0.253927	0.18353	-0.266657	-0.251216	0.123831	-0.0101181	0.0402614	-0.125994	-0.18447	0.0703327
218.13638__106.44	0.418211	-0.557652	-0.413764	0.070375	-0.203076	-0.08579	-0.962053	-0.287414	0.0458109	-0.443449	0.173487	-0.0410037	-0.868438	-0.421242	-0.272871	-0.402487	-0.664659	0.246237	0.543265	0.00557892	-0.0736535	0.259792	0.200026	0.33416	0.234329	0.116535	0.0283057	0.0356505	0.801958	0.402392	-0.1104	0.742461	-0.0796771	-0.311453	-0.363962	-0.0721065	-0.0312046	0.754912	-0.499497	-0.600718	-0.62089	0.593556	-0.681644	-0.683779	0.123147	0.185383	0.141112	0.57813	1.19795
218.91798__37.44	0.0860375	-0.0993812	-0.751578	0.31636	-0.352573	-0.19208	-0.162875	-0.0567408	-0.0988564	-0.802082	0.181391	-0.181172	0.140575	-0.219187	0.138157	0.107975	-0.147367	0.115747	0.100644	-0.71697	0.156635	0.117931	-0.224364	-0.0922326	0.297793	-0.00375303	0.109958	0.105507	-0.167016	-0.0764668	-0.190947	0.0498552	-0.119829	-0.152754	-0.481199	0.241889	-0.215708	-0.292329	-0.340552	-0.747293	0.144996	-0.171577	-0.112031	0.200496	-0.616308	-0.2641	-0.387897	0.0740928	0.0573592
219.01837__56.88	0.200811	-0.993929	-0.0398444	-0.510748	-0.273727	-0.550689	-0.12257	0.0858544	-0.25827	0.0127161	-0.294847	-0.179526	-0.0106673	-0.408841	-0.437509	0.330951	-0.24688	-0.197122	-0.0224149	-0.0911219	-0.0651754	0.0050301	-0.225969	-0.393828	-0.466037	-0.134327	0.340033	0.484564	-0.416062	-0.22694	-0.247096	-0.0670553	0.243555	-0.677725	-0.425688	-0.467512	-0.382841	-1.01015	-0.344135	-0.381423	-0.442621	0.0108729	-0.237132	-1.00135	-0.236853	-0.27284	-0.135152	0.768411	0.236961
219.16949__42.6	0.762636	0.28375	-0.552534	0.00858017	0.653905	-0.863838	-0.257936	0.580846	1.03666	0.0887116	0.587708	-0.330109	-0.370067	-1.34506	0.757372	0.671841	-1.62635	-0.0196529	0.504163	-0.570371	0.690387	1.11814	-0.617605	0.356212	1.0593	0.504264	0.651634	0.355057	0.28154	-0.0154674	0.587269	0.409726	0.246234	0.80422	0.125125	0.460759	-0.0874067	0.929141	-0.586524	-0.454771	-0.994648	0.23956	-0.270692	-4.05431e-05	1.23946	0.744731	0.545139	1.08261	0.165088
219.21016__513.78	-2.32503	-0.430624	-0.340387	-0.124052	-0.00587242	0.270265	0.516505	-1.77552	0.218338	0.0332745	0.399078	1.07832	0.53919	0.662419	0.607482	0.242613	0.227698	0.115665	0.34522	0.112841	0.210743	-0.0328748	-0.10067	-0.336534	-0.395641	-0.571389	-0.230486	0.381185	0.251705	-0.221105	-0.221016	-0.104891	0.320317	-0.180153	0.109029	-0.102967	0.0531603	-0.156309	-0.147042	-0.170031	-0.240556	-0.42375	0.187087	0.352391	0.201994	-0.435304	0.35018	-0.413697	0.252263
220.13068__304.2	-0.68607	-0.471316	-0.484233	-0.104957	0.0937412	0.409477	0.799523	-0.20162	0.228083	0.198214	0.709146	0.942978	-0.257625	0.299958	0.430328	0.137322	0.0653118	0.259688	0.470042	0.210454	0.0345578	-0.100102	-0.432701	-0.722188	-0.268241	-0.754183	-0.229484	0.529546	0.529197	-0.363632	-0.23941	0.0485806	0.242661	-0.435445	0.188327	-0.355864	-0.121227	0.21582	-0.28758	-0.302884	-0.625631	1.04174	0.557859	0.479291	0.269438	-0.320504	0.631948	-0.534772	0.435053
220.1313__460.14	-0.682378	-0.294048	-0.370823	0.0200159	0.231838	0.644048	0.884707	-0.0644414	0.414631	0.404713	0.492497	0.938667	-0.00141285	0.478301	0.39683	0.222646	0.377753	0.443366	0.469186	0.206502	0.00121382	0.126295	-0.19328	-0.405123	-0.282816	-0.610303	-0.126371	0.40793	0.579728	0.0215854	0.0288941	-0.00585505	0.361493	-0.0211927	0.21563	-0.093496	-0.0640546	0.212901	-0.168848	-0.00101394	-0.328315	-2.22837	0.0138805	0.600759	0.253615	-0.440368	0.408867	-0.725585	0.0033824
220.93243__35.4	0.225516	-0.0508144	0.0187609	0.245113	-0.282316	-0.130309	-0.23227	-0.182114	-0.104807	-0.355827	0.135091	-0.0300231	-0.290238	-0.297186	0.0598526	-0.283011	-0.359963	-0.0613368	-0.0506796	-0.361439	0.0121113	-0.0124852	-0.103759	-0.0891743	0.0688151	-0.421681	0.121682	-0.498005	-0.183839	-0.432213	-0.127841	-0.132511	-0.0962888	-0.0430449	-0.3362	-0.211791	-0.136634	0.742018	-0.424333	-0.634501	-0.0941176	0.796533	-0.390093	0.183782	-0.0819501	0.163113	0.0254684	-0.0354651	-0.271898
221.02493__39.6	-0.121613	-0.105362	-0.0915203	0.0736225	0.225018	-0.0622343	0.0950394	-0.11607	-0.0343271	0.155324	0.0551978	0.224522	-0.0283047	-0.140936	-0.210169	0.619448	-0.0530962	0.0107793	0.130397	0.578278	0.505457	-0.102987	0.346233	-0.0451923	-0.31885	-0.389969	-0.178435	0.0342485	0.0396806	0.573067	0.125707	0.291893	0.612456	-0.263354	0.157592	-0.0606039	0.00163007	0.161083	-0.0812658	0.0196999	-0.270009	0.330711	0.0207648	0.00895081	0.108741	0.272849	0.108821	-0.246681	-0.149262
221.18469__40.8	-0.207713	0.190223	-0.460734	0.285511	-0.228309	0.152686	-0.110957	0.0227503	0.333759	-0.0321407	-0.188513	0.0666481	-0.806187	-0.606609	-0.245121	-0.192206	-0.0473048	0.0708026	0.601992	0.112073	-0.500167	-0.13494	-0.218247	0.591245	-0.062003	0.00114308	-0.71271	-0.264844	-0.324268	0.801145	-0.665791	0.875453	-0.948626	-1.32952	-0.0744341	0.620026	-0.262201	0.0377777	-0.229044	-0.526251	-0.784184	0.193066	-0.0709724	-1.14256	0.138047	-0.269302	-0.393682	-0.147848	-0.233726
222.14684__319.38	0.980453	-0.275735	-0.349862	-0.106851	-0.0304402	0.124083	0.408148	0.367753	0.0612921	0.0467186	0.392778	-1.01065	-1.14438	-1.27145	-0.989892	-0.909441	-0.771158	0.974367	0.265529	0.0854393	0.0823006	-0.00595433	-0.0212084	-0.04263	-0.0596775	-0.296658	-0.0606854	0.290928	0.255892	-0.0990866	-0.0995763	0.0172764	0.145218	-0.230479	0.0892	-0.171107	-0.00359584	0.130342	-0.134531	-0.20502	-0.367293	-0.0766903	0.0853164	0.247613	0.0392556	0.810163	-0.165488	-0.572844	-0.342538
222.86601__38.1	0.195271	0.225282	0.0959758	-0.0665691	0.0122797	-0.0444175	-0.0738901	-0.0379055	0.0626198	-0.212981	-0.0657425	0.0843817	-0.0866709	0.0546639	-0.205541	-0.0618714	-0.098411	0.0367916	-0.0590011	0.0971021	-0.0638601	0.0657072	0.000554378	-0.0292531	-0.00226247	-0.01523	0.0938354	0.0766622	-0.164734	-0.115422	-0.0626705	-0.118445	0.0850508	0.0755591	0.0650176	0.160802	0.245292	-0.661457	0.108501	-0.244618	-0.120114	0.24029	-0.069323	-0.183718	-0.000798804	0.182958	0.199421	0.039594	0.172756
223.09517__355.62	0.715893	-0.383094	-0.0491575	1.48715	0.44059	-0.460278	-0.145643	0.390055	-0.464852	-0.317731	0.136735	0.355149	0.299414	0.00392911	-0.101438	0.237201	-0.724888	0.848259	0.383324	-0.188356	0.163975	0.818724	1.6808	0.468261	0.528165	0.0175063	0.130528	0.0719222	0.383246	0.564595	-0.211538	-0.00757819	-0.13164	0.683856	-0.145067	0.251635	0.264923	0.491233	-0.370536	-0.0433427	0.243699	0.68856	0.241669	0.147879	0.870016	0.741826	0.273864	-0.377848	0.036235
224.12354__274.62	-0.804677	-0.777677	-0.499036	-0.112056	-0.221082	0.0683993	0.439327	-0.806819	0.0762007	-0.174572	0.336696	0.957028	0.0619404	0.0534409	0.724937	0.123698	0.322324	0.595758	0.558864	0.161003	0.644008	-0.0497982	0.18631	-0.173042	0.0977177	-0.36005	-0.0671128	0.794239	0.470828	-0.298012	-0.333769	0.237122	-0.0400778	-0.47077	-0.763573	-0.703377	-0.319582	0.459925	-0.320266	-1.07366	-0.412925	0.584589	0.0266858	0.465395	-0.0653037	0.141291	0.0317324	-0.241965	0.274762
224.16679__388.26	-0.851158	-0.547368	-0.561574	-0.0637678	0.0172794	0.570329	1.00307	-0.0193234	0.373745	0.379908	0.889251	1.06822	0.0864018	0.439889	0.560812	0.242909	0.042289	0.411829	0.555002	0.204401	0.0701783	-0.0312585	-0.328311	-0.519386	-0.172092	-0.66334	-0.204322	0.663722	0.518297	-0.197597	-0.26308	-0.0290062	0.335789	-0.280849	0.132371	-0.215537	-0.117665	0.0958168	-0.398991	-0.221031	-0.583707	-0.820723	0.228368	0.426501	0.160079	-0.333046	0.557135	-0.449132	0.446648
224.19621__392.94	-0.106649	-0.724398	-0.799633	-0.0410174	-0.00942281	0.357986	0.812364	0.421822	0.247649	-0.04344	0.53522	1.04789	0.186684	0.161773	0.596843	0.195693	0.260568	0.432059	0.658906	0.328272	0.338702	0.00207711	-0.168886	-0.804336	-0.371507	-0.809104	-0.568505	0.635566	0.576775	-0.419339	-0.197794	-0.019573	0.337787	-0.733083	0.170727	-0.137567	-0.100413	0.00943251	-0.362434	-0.330078	-0.716241	-0.430597	0.289059	0.670716	0.198132	-0.807609	0.397525	-1.29912	0.395678
224.19771__454.92	-1.16815	-0.308386	-0.229311	-0.0775918	-0.181249	-0.0841817	0.163595	-1.53891	-0.0102197	-0.225901	-0.00377111	0.85039	0.350222	0.374516	0.477732	0.0955199	0.323578	0.346268	0.318771	-0.0442039	0.264825	-0.139771	0.0846789	-0.00506354	-0.279648	-0.482076	-0.196947	0.466084	0.304757	0.0240931	0.0351193	0.0330033	-0.0468601	-0.339409	-0.227347	-0.329313	0.0185674	-0.416792	-0.0799681	-0.432666	-0.0543141	0.0372438	0.213001	0.471746	0.112081	-0.17634	0.107552	-0.0913398	0.108017
224.20013__374.1	-2.37597	-1.0126	-0.33187	0.20799	0.404459	0.651035	1.10009	-1.4564	0.602845	0.155287	0.922552	0.935551	0.133208	0.318203	0.41181	0.229773	0.0683649	0.288884	0.642836	0.113771	0.160859	0.155075	-0.384506	-0.369549	-0.00797536	-0.568339	-0.20419	0.746067	0.672551	-0.0381706	-0.309756	0.164689	0.540695	-0.260842	0.247369	-0.0882772	-0.152949	0.159365	-0.401504	-0.173412	-0.397132	-0.48494	0.24464	0.654908	0.462436	-0.314283	0.825328	-0.518226	0.490456
224.20042__353.28	-1.91856	-0.698527	-0.706591	-0.118808	0.0017754	0.0404551	0.534287	-1.5986	0.113864	-0.0038603	0.367566	1.03554	0.114938	0.209508	0.520624	0.135122	0.251895	0.351883	0.422202	0.224668	0.423292	-0.0526307	0.149914	-0.603826	-0.456209	-0.764835	-0.469796	0.475976	0.422197	-0.521044	-0.337278	-0.106133	0.0500731	-0.389184	-0.216642	-0.268962	-0.173858	-0.117944	-0.218215	-0.292914	-0.340823	-0.335176	0.234882	0.555642	0.13581	-0.617156	0.157185	-0.668807	0.203024
224.20079__360.9	-3.50452	-0.353552	-0.33041	0.00941661	-0.107599	-0.0116526	0.227093	-2.78709	0.11741	-0.221358	0.0946756	0.800401	0.324683	0.184876	0.536243	0.191242	0.304632	0.186899	0.451042	0.177547	0.374841	-0.0737556	0.236299	-0.347543	-0.182821	-0.309154	-0.244733	0.424258	0.361296	-0.0528744	-0.230198	0.147352	0.060987	-0.426363	-0.154991	-0.2593	-0.068682	-0.289957	-0.137119	-0.332699	-0.153045	-0.100481	0.264408	0.520933	0.249168	-0.281713	0.240626	-0.257699	0.24593
224.86317__38.1	0.110962	0.182118	-0.0186536	0.0451667	0.150942	-0.0414386	0.117828	-0.0593578	0.0692993	0.124074	-0.089287	0.0236444	0.0121432	0.0480647	0.152602	0.0908294	-0.0945768	-0.0376841	-0.0354442	-0.0991657	-0.0666417	-0.0903059	-0.0502816	-0.00646144	0.0180802	0.148308	0.107765	-0.212726	0.198781	0.0233743	-0.0759851	-0.0226479	-0.25228	-0.117306	-0.153515	0.0914526	-0.0451101	-0.556641	0.0967069	-0.0690316	-0.178394	0.0351299	0.159948	-0.0710015	0.0800437	0.179587	0.154738	0.0262678	0.186429
226.07518__245.82	-1.43158	-0.765752	-0.436474	-0.115594	-0.243397	0.10057	0.475626	-1.49953	0.0883754	-0.157956	0.35695	0.865454	0.0693263	-0.0564582	0.601408	0.0556526	0.267757	0.596529	0.575475	0.213481	0.650255	-0.0376086	0.220911	-0.122103	0.0788764	-0.470623	-0.107955	0.704808	0.470859	-0.209033	-0.399	0.19691	-0.0552262	-0.516256	-0.649352	-0.588118	-0.248688	0.465621	-0.382318	-1.08776	-0.360511	0.60431	0.0879255	0.491011	0.0662261	0.276129	0.147295	-0.162899	0.302915
226.13133__382.62	-0.100389	-0.0712458	-0.0219225	0.338624	-0.0870979	-0.038933	-0.019478	-0.302736	-0.0764503	0.12746	0.0184909	0.0138086	0.0389049	0.0166088	0.00816119	0.153194	-0.203611	0.0836577	-0.0788938	-0.101518	0.0128394	0.0359877	-0.107418	0.133588	-0.205886	0.230878	-0.112276	0.178735	-0.431755	0.291066	0.0147572	0.133162	-0.348117	0.154603	0.142707	-0.127503	-0.102302	0.283613	0.0605323	-0.0741694	0.192687	-0.103594	-0.0649244	-0.195891	0.29594	0.0890467	0.136648	0.0173453	-0.389638
226.21536__386.04	-2.63676	-0.865156	-0.730886	-0.240137	-0.0645026	0.0896476	0.400325	-1.19605	0.0322573	0.0800578	0.335738	1.10307	0.467495	0.388264	0.677489	0.17001	0.399383	0.35838	0.478034	0.265274	0.402459	-0.143945	0.121954	-0.275011	-0.20922	-0.456079	-0.38189	0.536585	0.373329	-0.245788	-0.434505	-0.0406476	-0.0253132	-0.268621	-0.252724	-0.444215	0.0163938	-0.20344	-0.0585407	-0.503614	-0.219238	-0.27405	0.0769889	0.424186	-0.114082	-0.285089	-0.0132324	-0.486485	0.118872
226.21594__557.16	-0.439776	-0.0816781	-0.0595805	0.0280955	-0.078035	0.00159081	-0.00736499	-0.176577	0.223541	0.0947253	0.185866	0.561695	0.394666	0.515298	-0.139719	0.291468	0.0841912	0.0443523	-0.0219403	-0.210857	-0.182663	-0.00500226	-0.305117	-0.288632	-0.512961	-0.297045	-0.226397	0.0229631	0.215075	-0.00903829	-0.110259	-0.138012	0.115751	-0.0189166	0.377303	0.0223074	0.196287	-0.100804	-0.0526518	-0.305904	-0.234672	-0.330569	0.36633	0.0777071	0.216133	-0.435478	0.133071	-0.238871	0.145728
226.21622__375.06	-2.58951	-0.693585	-0.581171	-0.28469	-0.101562	0.0723845	0.457685	-1.5598	0.0643065	-0.102303	0.217737	1.02154	0.36096	0.281954	0.460284	0.0499354	0.463483	0.316488	0.40651	0.116479	0.407256	-0.142425	0.117429	-0.399664	-0.291386	-0.438803	-0.304638	0.514115	0.413281	-0.295522	-0.200118	-0.186014	-0.0232051	-0.344829	-0.217017	-0.435019	0.0339039	-0.124718	-0.0207848	-0.42762	-0.235484	-0.0907607	0.153157	0.53636	0.00696591	-0.349726	0.0760653	-0.416645	0.206376
226.21648__371.46	-2.14155	-0.673107	-0.57701	-0.289533	-0.172032	0.0372082	0.471082	-2.54103	0.112501	-0.121002	0.24073	1.0563	0.393808	0.265015	0.447918	0.124497	0.419182	0.349007	0.293075	0.196336	0.469469	-0.0787762	0.0743203	-0.346826	-0.258143	-0.522617	-0.37452	0.544104	0.387683	-0.324698	-0.304129	-0.0217741	0.027572	-0.36722	-0.156776	-0.370652	0.00897224	-0.109195	-0.0174405	-0.391155	-0.205864	-0.0487089	0.146665	0.505025	-0.00637719	-0.431095	0.0978731	-0.513868	0.256205
226.21655__468.24	-3.16861	-0.405888	-0.445732	-0.071868	0.060444	0.252735	0.673444	-1.97397	0.33515	0.121545	0.54006	0.803524	0.11609	0.176724	0.361858	0.184372	0.136868	0.0947335	0.341537	0.209602	0.215658	-0.0564258	-0.185933	-0.5795	-0.400566	-0.71071	-0.328647	0.40265	0.353706	-0.332383	-0.248503	-0.139824	0.249052	-0.243618	0.0614034	-0.202899	-0.0446828	-0.152144	-0.201928	-0.0757302	-0.356567	-0.463694	0.329982	0.489987	0.29791	-0.482134	0.416724	-0.415017	0.269427
226.62666__351.24	-0.0920764	-0.695745	-0.383328	-0.438765	-0.220069	-0.616648	-0.0674099	-0.191572	-0.228005	-0.356428	0.422702	0.138721	-0.353047	-0.434153	-0.615649	-0.550273	0.0817658	-0.610307	-0.0879026	-0.205764	-0.349795	-0.670789	-1.03131	0.00145856	0.727326	-0.155588	-0.29535	0.452733	-0.109842	-0.126201	-0.356012	0.866268	0.213605	-0.318817	-0.0294334	0.5331	0.131347	0.110824	-0.90508	-0.667652	-0.198646	-0.0993717	-0.139318	-0.960268	-0.314106	-0.396829	-0.678271	-0.12646	-0.477483
226.63885__382.2	0.113385	0.179892	0.246188	-0.0153625	-0.227301	0.0317956	-0.0819432	0.210004	-0.0587122	0.0722271	-0.155338	0.0357578	0.125868	0.139571	-0.0586506	0.114989	-0.0132685	0.0736779	-0.126298	-0.0411718	-0.181658	-0.0167127	0.0265321	-0.0166401	-0.149662	0.0248729	0.206985	-0.258974	-0.0820177	-0.0995458	0.141991	-0.0811689	-0.108908	0.0655211	-0.0419208	0.27999	0.134484	0.145014	0.0808961	0.0880663	0.281708	-0.244089	-0.0393115	-0.0688304	-0.105609	-0.0649703	-0.0695602	-0.180639	0.0119121
226.65428__454.68	-1.30069	0.186857	-0.134862	0.0182344	-0.186463	0.0068948	-0.143245	-1.28417	0.0195097	-0.143772	-0.156073	0.896872	0.321479	0.749408	0.0218697	0.00106166	0.334354	0.0689498	0.179968	-0.179491	-0.0250788	-0.0253998	0.0691593	0.158238	-0.413486	-0.181469	-0.150136	0.151483	0.187895	-0.0463029	-0.0193692	0.105443	-0.200238	-0.0522531	-0.236638	-0.239392	0.0316052	0.021735	-0.0761988	-0.592191	-0.0137689	0.0613217	0.293125	0.267668	0.249167	-0.0986397	0.0479808	0.0295266	-0.0361673
226.94983__36.42	0.0414232	-0.107945	-0.676972	0.090136	-0.185736	-0.020174	-0.108453	0.138174	0.0211058	-0.548237	0.0690447	-0.0699314	0.209365	-0.0406723	0.146777	0.235864	0.0857541	0.105125	0.0392232	-0.619296	0.0980641	0.108034	-0.187474	0.0606396	0.135687	-0.0363238	0.032616	0.115239	-0.0123152	-0.015736	-0.0927025	0.0201892	-0.000443144	-0.0526552	-0.151437	0.215438	-0.0641521	-1.31647	-0.152875	-0.273395	0.257144	-0.361744	-0.133916	0.200586	-0.508173	-0.170465	-0.291022	0.0274851	0.0617653
226.96095__57.36	0.125667	-1.2474	0.423281	-0.691142	-0.57445	-0.786352	-0.90617	0.262121	-0.464402	-0.0318982	-0.222857	-0.024928	0.139588	-0.545142	-0.260323	0.284857	-0.211201	-0.0217632	0.0164337	-0.0025895	0.0737218	0.247791	-0.412306	-1.22629	-0.432836	-0.115699	0.0634028	0.127902	-0.418463	-0.288045	-0.0287644	-0.0462036	-0.270891	-0.365348	-0.193249	-0.287099	-0.219925	-0.84254	-0.11111	-0.376018	-0.567814	0.0561735	-0.257896	-0.531095	-0.470064	-0.139833	0.10973	0.540014	0.17141
226.96594__253.32	0.742072	0.179123	-0.145827	-0.207242	0.7553	0.00468266	0.90488	0.480409	0.679156	-0.748595	-1.13825	-0.902978	-0.640009	-1.25601	-0.572622	0.0852579	0.0489903	-0.0547018	0.62386	0.00967282	0.0465582	0.572806	0.186418	1.03475	-1.17041	0.776782	0.621193	0.876711	0.519644	0.207638	-0.897639	-0.377569	-0.0439057	-0.516713	-0.034035	-0.534204	0.340524	1.41894	1.00271	-0.0785744	1.0285	-0.428613	-1.00678	0.774179	0.249634	1.08605	-0.586421	0.959777	0.284822
227.07657__191.76	0.364408	-0.109044	-0.169601	0.225732	-0.0359101	-0.101523	-0.384228	0.0479108	-0.0270429	0.135404	0.0442312	-0.0334427	-0.276253	-0.291572	-0.643694	-0.0090849	0.116624	0.219349	0.18078	-0.93274	-0.619312	0.255118	0.25304	0.0994854	0.194609	0.195253	0.445591	0.389931	0.408464	0.145241	0.139387	0.618558	0.0774694	-0.192584	0.0370884	0.129612	0.184986	0.15837	-0.354968	-0.358516	-0.154987	0.58506	0.0653388	-0.382054	0.280942	0.154774	-0.242128	0.514505	0.183329
227.1255__41.76	-0.735834	0.300835	0.250152	-0.193697	-0.00698776	0.567917	0.185971	0.495723	-0.0697666	0.0200322	-0.380225	-0.315435	0.487253	0.945839	-0.460574	-0.149667	0.50207	0.517958	0.123107	-0.148197	0.110477	-0.54458	0.537448	0.000434968	-0.294831	0.296139	-0.454061	0.237963	0.129251	-0.614779	-1.30289	-0.515771	-0.65898	-0.591112	0.427377	-0.122052	0.572002	0.312572	0.64681	0.298376	0.943518	-0.579812	0.594571	0.409403	-1.07203	-0.154767	-0.144622	0.277108	0.0465372
227.17371__183.18	0.0638902	0.0261498	-0.00748981	-0.0131005	0.00343981	0.0455373	0.0398329	0.0684111	0.100523	0.0334927	0.0276764	0.0295103	0.138013	0.0834951	0.0168778	0.0750788	-0.0175134	-0.0150788	-0.0431786	0.034533	-0.0374476	-0.020402	0.0217777	-0.00666848	-0.264321	-0.145373	-0.0149681	-0.0136537	0.0533404	-0.0200208	-0.00580153	0.0573999	0.0384638	-0.0108725	0.119601	0.0641218	0.0574823	-1.02697	0.0780127	-0.000272595	-0.0111064	-0.794938	-0.0789636	-0.0339272	-0.0245665	-0.0226573	0.0475368	-0.0295945	-0.0310894
227.17598__181.38	0.0632725	0.026812	-0.00568679	-0.0111072	0.00487217	0.0455419	0.040031	0.06764	0.0986626	0.0339059	0.0282868	0.0300585	0.134882	0.0822125	0.0178544	0.0740816	-0.0153705	-0.0130184	-0.0401652	0.0349109	-0.0346286	-0.0181611	0.0225882	-0.00489332	-0.253808	-0.138894	-0.0129115	-0.0116416	0.0530805	-0.0177928	-0.00405577	0.0570023	0.0387083	-0.00895478	0.117094	0.0634963	0.0570818	-0.990596	0.076916	0.00128566	-0.00918072	-0.941468	-0.0747366	-0.0312276	-0.0221844	-0.0203399	0.0474737	-0.0270419	-0.0284861
228.03265__322.2	0.494263	2.39604	0.969979	-0.394582	0.490665	0.338937	-0.608799	-0.998158	0.496356	-0.154875	0.588611	-0.862895	-0.807153	0.363011	-0.384576	0.362995	-0.699393	-0.341502	-0.68703	-0.573594	2.47166	0.620308	0.129612	0.321256	0.226361	0.417926	0.25221	0.13684	0.420262	-0.36639	0.454114	0.527662	0.182293	-0.228572	0.126629	-0.26437	0.216662	1.54938	0.0435415	-0.901286	-0.77361	-0.665222	-0.321525	-0.0319271	0.451592	0.215791	-0.0813053	0.470475	0.118857
228.23219__504.6	-3.18646	-0.468385	-0.395965	-0.0606955	0.0113125	0.264915	0.546027	-2.34535	0.266816	0.0634989	0.431506	0.661692	0.309626	0.367307	0.482093	0.219842	0.248966	0.0811913	0.201886	0.135253	0.140265	-0.0690943	-0.00185293	-0.261692	-0.248161	-0.539525	-0.233749	0.466218	0.346472	-0.23194	-0.184817	-0.0611177	0.177702	-0.213019	0.0436092	-0.200615	0.0540145	-0.157174	-0.0463471	-0.149654	-0.1981	-0.324444	0.245874	0.44822	0.209099	-0.330532	0.368913	-0.351633	0.295531
228.36012__504.48	-2.72739	-0.5848	-0.523476	-0.0639248	0.0704077	0.378556	0.681216	-2.45445	0.408224	0.150054	0.522491	1.08024	0.556722	0.574064	0.677098	0.231857	0.336229	0.20931	0.394309	0.262114	0.28595	-0.0361042	0.0769295	-0.319853	-2.88159	-3.07729	-2.44425	0.744683	0.606532	-0.143059	-0.447365	-0.071217	0.223046	-0.321888	0.0940461	-0.354127	0.0283763	-0.3584	-0.0175801	-0.272621	-0.321339	-0.0254581	0.484704	0.650192	0.397344	-0.0983514	0.530446	-0.219892	0.409661
228.63344__382.2	-0.0947273	-0.0773362	0.181986	0.157914	-0.201954	0.0807806	-0.179864	-0.0242487	-0.117915	-0.104244	-0.180645	-0.103379	0.0707	0.0198749	0.0954831	0.368616	0.117653	-0.155142	-0.0321372	-0.103436	-0.00155391	0.365808	0.189411	0.0432842	-0.0676748	-0.130425	-0.157796	-0.113861	-0.327181	0.0716153	0.0275166	-0.0502981	0.180194	-0.138772	0.402676	0.0505086	0.115861	-0.0418367	-0.036301	0.312044	0.0860564	-0.244676	0.204537	-0.0149239	-0.0656795	-0.278984	0.159675	-0.0317882	-0.0685144
229.13358__46.68	-0.0444838	-0.059605	-0.0609738	0.112732	-0.286575	-0.155495	-0.0167663	-0.12312	-0.189689	-0.234794	-0.275526	0.0134847	-0.516479	-0.130615	-0.924576	-0.178643	-0.506219	0.13478	0.280518	-0.13945	0.483942	5.56256e-06	0.219278	-0.296465	-0.917802	-0.191748	0.149926	0.0851266	-0.0967409	-0.321278	-0.558493	-0.384765	-0.694168	-0.244384	-0.36873	-0.00624754	-0.133367	1.114	-0.692717	-1.41969	-0.379073	0.476318	-0.0789306	-0.654543	-0.0169194	0.063547	-0.411615	0.418575	0.334296
229.1548__63.48	-0.052575	0.046045	-0.255177	0.237282	-0.381482	-0.136602	-0.135809	-0.170369	-0.378632	-0.318795	-0.219645	0.128504	-0.742246	-0.303525	-0.112707	-0.333199	-0.509544	0.397668	0.397104	-0.223128	0.696585	0.0577517	0.370155	-0.190878	0.363233	0.0247033	0.0222399	0.0155033	0.113091	-0.286338	-0.381601	-0.160423	-0.673481	-0.0392715	-0.360778	0.17609	-0.192717	1.49556	-0.580697	-0.833715	-0.0769298	0.840337	-0.308057	-0.470903	-0.00483207	0.398194	-0.429021	0.263149	0.195006
229.15511__108.96	0.119598	-0.00522682	-0.174873	0.156296	-0.267093	0.0597246	-0.199734	-0.17184	-0.319686	-0.309903	-0.320287	0.11388	-0.869318	-0.13816	0.0689811	-0.302347	-0.484011	0.207188	0.393194	-0.259591	0.567629	-0.00829757	0.280998	-0.171619	0.209768	-0.13958	0.0997028	0.0699374	0.211892	-0.313431	-0.00445246	-0.15107	-0.659421	-0.191583	-0.498979	0.0928686	-0.265212	1.4746	-0.73456	-0.471696	-0.20198	0.598599	-0.288026	-0.385758	-0.1817	0.392777	-0.378471	0.303537	0.30719
229.1749__181.98	0.0804054	-0.0504929	0.0879541	-0.148633	-0.107048	0.114928	0.0440329	0.0228191	-0.035321	0.0108493	0.064538	-0.185586	-0.131252	0.105283	0.26143	-0.101324	0.0486119	0.0251493	-0.0559068	0.0340345	0.011145	-0.078628	0.164555	0.0274168	-0.0618177	-0.0686974	-0.00783147	0.0833504	-0.0533056	-0.190818	0.280472	0.338502	-0.110606	-0.287323	0.0375956	-0.0323181	-0.413275	-0.717004	0.154399	0.0239356	-0.299482	-0.528805	0.0220271	-0.101064	0.051618	0.115392	-0.161877	0.212141	0.013243
230.14043__496.44	-1.53903	-0.485916	-0.544411	-0.249015	0.0633753	0.266276	0.495171	-1.26924	0.141406	0.0833614	0.294307	1.1649	0.605079	0.578742	0.744808	0.197447	0.37851	0.432024	0.343068	0.287784	0.433821	0.0102487	0.0675195	-0.0789601	-0.27774	-0.321832	-0.444436	0.507128	0.104445	-0.495185	-0.462828	-0.151038	0.120728	-0.248207	-0.0808871	-0.422029	0.174827	-0.145849	0.0615723	-0.392166	-0.203608	-0.628969	0.0824299	0.324713	0.0382001	-0.40855	0.128308	-0.393919	0.181916
231.08469__66.84	-0.111956	0.0198436	-0.152455	0.16399	-0.129419	-0.254149	-0.239627	-0.175777	-0.111668	-0.153718	-0.0188211	0.241572	-0.321702	-0.336029	0.00477238	-0.708136	-0.161376	-0.410765	-0.35728	0.396243	0.00311142	-0.271493	-0.424932	-0.321699	0.342794	-0.22336	-0.257324	1.39248	-0.033982	0.104238	-0.241019	0.144601	-0.636066	0.497764	-1.91595	0.0184131	-1.29608	1.53967	-0.109158	-0.372286	-0.55905	0.280867	-0.434544	-0.306962	1.42984	-0.128469	-0.234265	0.220573	0.364436
231.11852__185.4	0.00303689	-0.0156635	-0.028444	0.0295615	-0.024038	-0.0161758	0.102152	-0.058697	-0.0126863	-0.0389388	0.0455852	-0.0197832	0.119529	-0.010421	-0.0592934	-0.11631	-0.0244641	0.100568	0.133291	0.020813	0.173164	0.052033	-0.0524836	-0.0210777	0.0103939	0.0482677	-0.057898	0.0859437	0.0461619	0.0288501	0.0644812	0.0827009	0.0408016	-0.0292301	-0.132295	0.0243455	0.0749884	-1.19461	0.0532506	-0.137857	-0.0484688	-1.3906	-0.0945726	0.130023	0.148319	0.0656413	0.0484973	-0.107224	0.0392663
232.09294__245.88	-1.11749	-0.593892	-0.428929	-0.0651055	-0.207125	-0.108653	0.411165	-1.81986	0.110686	-0.247628	0.375778	0.797422	0.0100816	-0.0195498	0.532536	0.0636736	0.261646	0.607448	0.62976	0.14895	0.617056	-0.0130016	0.196808	-0.138347	0.0288852	-0.366253	-0.178415	0.800517	0.428572	-0.116308	-0.109519	0.231451	-0.0794395	-0.443803	-0.701849	-0.608071	-0.243184	0.322879	-0.326781	-0.989193	-0.391451	0.596487	0.0206187	0.55169	0.0743812	0.236438	0.192876	-0.181306	0.274457
232.15454__65.94	0.829396	-0.352111	-0.299316	-0.00692753	0.137828	-0.104997	-0.388423	-0.11485	0.229059	0.00787552	-0.187697	-0.100744	-0.704602	-0.524583	-0.0439451	-0.170903	-0.46082	0.09965	0.250158	0.468831	-0.116578	0.378542	0.126674	0.154452	-0.542174	-0.135389	-0.0654859	0.117	0.42913	0.15493	-0.320123	-0.0893207	-0.233831	-0.380721	0.141601	-0.187841	0.221788	-1.91145	0.276088	-0.636808	0.177004	-0.515302	-0.646271	-0.0692489	0.346918	0.0639173	-0.126749	0.317003	0.100748
232.15465__175.5	0.727185	-0.373397	-0.387872	0.0876953	0.115164	-0.33556	-0.478677	-0.369494	0.20945	-0.172133	-0.220501	-0.282768	-0.996967	-0.606332	-0.0726343	-0.137308	-0.342202	0.305503	0.299346	0.353644	0.00477209	0.506828	0.174282	0.156885	0.45116	0.420628	0.0579134	0.0390111	0.469905	0.409891	-0.582763	0.359242	-0.276803	-0.527794	-0.468665	-0.35232	-0.27246	1.10332	0.142313	-0.829646	-0.0932982	0.418964	-0.853244	-0.19502	0.317691	0.248421	-0.201587	0.241041	0.0944357
232.15514__180.66	-0.0700626	-0.171709	0.0822057	-0.178034	-0.0154571	0.22499	-0.649799	-0.124057	-0.485412	0.942719	-0.190924	0.601415	-0.357422	-0.66469	-0.452968	-0.0913674	0.0743382	0.568424	-0.140583	-0.4715	0.0890668	-0.00900505	0.103848	-0.101061	0.189204	-0.136256	0.0539912	0.026335	0.837281	0.0667656	-0.15039	0.851107	0.490387	-0.162355	-0.463283	0.0354982	-0.242066	0.672172	-0.217306	-0.691183	-0.222587	0.865918	-0.665301	-0.224605	-0.296755	0.522898	0.0194782	0.395049	0.337938
232.16048__382.38	-0.102279	-0.224719	0.148501	-0.0678829	-0.0714746	-0.0820402	-0.299806	0.0921553	-0.0852707	-0.0327919	-0.0435817	-0.0542357	0.192666	0.10125	0.115998	-0.00183203	0.09124	-0.216952	-0.126919	-0.164023	-0.274875	-0.190333	0.0847299	0.0782668	-0.150914	-0.0705062	0.0709486	-0.0755406	-0.0138982	0.247864	0.0661028	0.174471	0.231305	0.00491803	0.267395	0.213663	0.338816	-0.0526459	0.051528	-0.0651477	0.311022	-0.152235	0.213975	0.058301	0.216359	0.086555	-0.0660753	-0.112553	0.0883885
232.66075__382.26	-0.0796952	-0.135937	0.00324145	-0.108111	0.0130257	0.170519	-0.129478	-0.0501748	-0.0921692	-0.0209727	-0.152717	0.353696	0.307409	0.0473023	0.0317851	0.0411655	0.13046	0.0487848	-0.0904332	0.0830742	-0.13303	-0.0528591	-0.155283	0.00929055	0.018127	-0.162353	-0.120482	-0.307889	-0.241201	-0.0643549	-0.131761	-0.0931013	0.145017	-0.172666	-0.0446015	0.222533	-0.0594037	-0.166933	0.179617	0.199582	0.333399	0.319286	0.207458	0.150089	0.0389306	-0.148635	-0.111856	-0.0214754	-0.164735
232.89462__37.44	-0.0152365	0.0778621	0.128293	-0.195013	0.148563	0.043946	-0.0597369	0.074526	0.0440209	0.0673189	-0.148453	-0.00174851	0.053243	0.254702	0.0189219	0.109133	0.126039	-0.0101036	-0.0199137	0.233662	0.0352644	-0.00536874	0.190938	0.0596412	-0.261163	-0.143002	-0.15477	0.05239	-0.0299197	-0.0259668	0.0322987	-0.132051	0.183022	0.174958	0.190957	-0.0230838	0.166268	-0.978285	0.124966	0.148587	-0.0878531	-0.139339	0.0209746	-0.102005	0.18988	-0.0472362	0.250742	-0.0274214	0.0711948
232.98262__253.44	0.7914	0.140114	0.171086	-0.277521	0.721262	-1.32353	0.824906	0.518764	0.708406	-1.28563	-0.306266	0.215201	-1.48856	-1.22138	-0.350421	0.0812621	0.172502	-0.0462402	0.589836	0.153048	0.250734	0.564984	0.264345	1.15197	-1.92409	0.835389	0.61621	0.887074	0.615188	0.189016	-0.767984	-0.357543	-0.901918	-1.16818	0.0418645	-1.15252	0.347738	1.56849	1.01156	-0.142011	1.08458	-0.336078	-0.823536	0.785103	0.193147	1.07078	-0.540035	0.871219	0.262564
233.22322__468.72	-1.49163	-0.499366	-0.443194	-0.240033	-0.00209274	0.0267197	0.380244	-1.15684	0.267593	-0.0609682	0.195328	0.915333	0.418745	0.430803	0.546188	0.09376	0.0969644	0.469342	0.441699	0.184406	0.233491	-0.16922	0.123254	-0.048384	-0.141943	-0.749889	-0.361444	0.540759	0.12069	-0.29087	-0.197954	-0.122589	0.0254783	-0.116584	-0.145072	-0.136031	0.17024	-0.23201	0.148204	-0.31875	-0.189705	-0.00778154	0.217455	0.423664	0.202371	-0.224107	0.147202	-0.166838	0.208677
233.2247__485.22	-1.63305	-0.660993	-0.342146	0.0568287	-0.00599775	0.103682	0.536937	-1.10547	0.303664	0.0398463	0.301322	1.05369	0.186702	0.42227	0.722784	0.159885	0.332025	0.122266	0.388563	0.0297638	0.121117	-0.149463	0.0357454	-0.213432	-0.0419932	-0.843921	-0.271896	0.508278	0.370977	-0.333734	-0.240605	-0.0157912	0.160535	-0.348725	-0.259102	-0.325142	-0.0326403	-0.229319	0.098548	-0.275598	-0.0523997	0.0735229	0.0967964	0.462407	0.0196212	-0.283539	0.393634	-0.308877	0.435452
233.2261__476.22	-1.72359	-0.606512	-0.655376	-0.365282	-0.0615642	0.250367	0.660679	-1.05472	0.260157	0.12762	0.438885	1.14454	0.281039	0.40318	0.71653	0.266429	0.336188	0.537685	0.46394	0.190396	0.346172	-0.156898	-0.0239506	-0.215671	-0.382688	-0.808686	-0.330374	0.540358	0.358833	-0.520083	-0.40626	-0.213336	0.132548	-0.275873	-0.125731	-0.450155	0.0740134	-0.191996	0.0287371	-0.463871	-0.38779	-0.102853	0.267681	0.417254	0.100821	-0.227249	0.171871	-0.542112	0.189803
234.65178__467.28	-1.49133	-0.351094	-0.305365	-0.000637911	0.0175166	0.0683387	0.158334	-1.34397	0.272687	-0.0413696	0.234511	0.88196	0.342988	0.679141	0.437259	0.239264	0.505507	0.125747	0.175856	0.260278	0.13921	-0.0233841	0.146135	0.0501544	-0.218954	-0.270042	-0.125401	0.231191	0.207823	-0.109002	-0.190287	0.153779	0.0827835	-0.27917	-0.108284	-0.141116	-0.00541381	-0.19242	-0.123396	-0.221731	-0.00972359	0.0655003	-0.0193997	0.294963	0.0176517	-0.270611	0.100219	-0.125467	0.106017
234.653__476.1	-1.10856	-0.275114	-0.37634	-0.0982902	-0.325644	0.0606944	0.577334	-0.915521	0.309687	0.0803532	0.486002	0.91187	0.375525	0.621448	0.515886	0.213807	0.302839	0.386935	0.339266	0.313664	0.3423	-0.0967956	-0.045759	-0.114519	-0.766251	-1.03537	-0.545689	0.175438	0.128609	-0.835799	-0.834131	-0.482402	-0.158242	-0.232539	-0.470131	-0.391605	-0.08446	0.00096496	0.16434	-0.0737745	-0.180378	-0.0639717	0.292313	0.686024	0.0999463	-0.249734	0.456548	-0.555056	-0.0251165
234.89195__37.44	0.180208	0.170881	0.0880749	-0.0331526	0.117347	0.16462	0.0087112	0.137223	0.07898	0.125621	-0.230376	0.0485909	0.171606	0.115482	-0.0334488	0.0436457	0.0595874	0.0470345	-0.165887	0.113707	-0.0051812	-0.0206628	0.190379	0.00573254	-0.376615	-0.120233	-0.189746	-0.0154108	0.0184832	0.0259193	0.00579639	-0.092552	0.309519	0.116605	0.254982	-0.0734468	0.217722	-1.11471	0.0637352	0.188045	-0.0133249	-0.0969061	0.0809685	-0.0162428	0.259355	-0.0622052	0.171188	-0.204642	-0.0940138
235.09071__49.44	0.258971	0.185404	0.695114	-0.0834294	-0.0517678	-0.0253464	-0.0675468	-0.0906774	-0.0851066	0.151364	0.113051	0.0261502	-0.479958	-0.295674	-0.0307527	-0.434323	-0.59667	-0.244449	-0.184666	0.280438	-0.193357	-0.252322	0.0422258	-0.175871	0.0465005	-0.475451	0.227582	-0.538839	-0.375471	-0.52994	0.114758	-0.417705	-0.235579	-2.18995e-05	0.165335	-0.307071	-0.0293676	0.391335	-0.178931	-0.0929256	-0.112658	1.37049	-0.352857	0.302698	0.528003	0.204824	0.239656	-0.0580121	0.186996
235.09239__53.52	0.162909	0.107948	0.558474	-0.111953	9.22012e-05	-0.0170753	-0.0416378	-0.083294	-0.0422808	0.135846	0.118976	0.101299	-0.386392	-0.162063	-0.107505	-0.432749	-0.460091	-0.246168	-0.143529	0.113793	-0.20901	-0.247365	-0.0723026	-0.152424	-0.167005	-0.463823	0.152478	-0.422529	-0.425675	-0.555161	-0.104687	-0.280617	-0.242578	0.00751901	0.0215613	-0.264699	-0.00687795	0.514458	-0.193898	-0.251966	-0.130331	1.46969	-0.078962	0.321913	0.498638	0.18343	0.222568	-0.00534579	-0.182341
235.0928__55.86	0.22024	0.11575	0.561881	-0.108381	0.0107178	-0.00526221	-0.0452232	-0.0796093	-0.0491341	0.141988	0.106129	0.0896455	-0.353537	-0.159789	-0.0883952	-0.410804	-0.444619	-0.222518	-0.136221	0.0711597	-0.195396	-0.223274	-0.0435438	-0.12133	-0.232392	-0.464292	0.162063	-0.422929	-0.312045	-0.509946	-0.0403944	-0.27782	-0.240675	0.013182	0.0248154	-0.2775	-0.00230429	0.528588	-0.186212	-0.244514	-0.120239	1.38295	-0.0850056	0.286643	0.377626	0.150803	0.195456	-0.0319749	-0.19854
235.16437__41.7	-0.191682	0.663076	0.0760316	0.049284	-0.0396432	0.752655	0.536842	-0.0764917	0.542945	0.310525	0.0380414	0.26075	-0.127865	-0.0388368	-0.153558	-0.233659	0.380269	0.106424	-0.0659585	0.301078	-0.311657	-1.51419	-0.0749005	0.591865	0.025575	-0.211519	-1.36692	-0.0446718	-0.31449	0.056192	-1.09429	0.641135	-0.674676	-0.0775602	-0.0873559	0.290803	0.130479	0.534316	-0.239951	-0.504543	0.152473	-0.027706	0.397098	-0.253915	-0.211725	-0.703683	-0.544684	-0.853751	-0.551926
235.20148__397.8	-2.03582	-0.833938	-0.646875	-0.165981	-0.23281	0.0858364	0.309147	-1.85986	-0.000230407	-0.105409	0.186588	1.29157	0.0653356	0.636811	0.943209	-0.0665316	0.660271	0.517763	0.565512	0.359448	0.469999	0.0172096	0.176345	-0.945124	-0.428143	-0.619581	-0.129664	0.39429	0.286064	-0.309347	-0.194109	-0.0411544	0.10068	-0.223066	-0.0613493	-0.212691	0.0919264	-0.0667728	0.00341946	-0.252737	-0.114166	-0.939887	0.205465	0.412988	-0.0308086	-0.503198	0.345816	-1.00167	0.190121
235.20267__408.36	-2.11076	-0.42702	-0.357151	-0.0358093	-0.293441	-0.0489397	0.106609	-1.43467	0.0466749	-0.296436	-0.00654934	0.94218	0.534614	0.357182	0.671967	0.167115	0.34322	0.22879	0.437809	0.0721356	0.405496	-0.0798372	0.338484	-0.102691	-0.274377	-0.341943	-0.153752	0.50118	0.300035	-0.0158473	-0.271429	0.0288671	0.0135371	-0.256188	-0.153156	-0.22922	0.0945196	-0.389852	0.0853784	-0.338483	0.0257113	-0.0942605	0.23118	0.454773	0.19835	-0.258442	0.158367	-0.228534	0.200882
235.20653__443.82	-1.03292	-0.636789	-2.78832	-0.038446	0.0280892	0.436599	0.683529	-1.01638	0.280881	0.104832	0.474957	1.0949	0.171148	0.27506	0.889889	-0.0825792	0.0837168	0.226645	0.465511	0.276258	0.168894	-0.0612405	-0.0551185	-0.941659	-0.0877689	-2.15828	-0.217995	0.442587	0.451389	-0.116056	-0.00949101	-0.0991715	0.257903	0.0285434	0.0522356	-0.0976913	0.0395111	-0.0233593	-0.0960191	-0.100033	-0.235216	-0.843645	0.230463	0.625471	0.356356	-0.128775	0.422438	-0.448056	0.261198
235.63208__351.3	-0.371572	-0.403257	-0.678847	0.0306099	-0.111274	-0.136114	-0.0188202	-0.125022	-0.818075	-0.247155	0.355371	0.141812	-0.575173	-1.14142	-0.348018	-0.329704	-0.212381	-0.263021	-0.00700316	-0.211279	-0.252476	-0.188863	-0.49632	-0.0172113	0.707325	-0.464472	-0.244929	0.435141	-0.150942	-0.143611	-0.548164	0.528077	-0.345931	-0.109801	-0.711198	0.168313	-0.23051	-0.800279	-0.44802	-0.0433034	-0.541456	-0.291631	-0.0421153	-0.187622	-0.901558	-0.567068	-0.65687	-0.0213513	-0.699803
237.00078__204.48	0.398076	-0.121438	-0.191122	0.0107999	-0.19807	-0.446511	-0.515228	0.219777	-0.797676	0.0144776	0.388268	0.116694	-0.43065	-0.0903823	-0.193524	0.317964	-0.211128	0.276239	-0.380314	0.248762	-0.0626842	0.10101	-0.0105497	0.072684	0.213644	-0.00497167	0.394018	0.755184	0.743486	0.328255	0.45437	0.793334	0.604856	-0.0784104	0.187991	0.240951	0.0669028	0.0772245	-0.140392	-0.230931	-0.0880734	0.345139	0.049121	-0.387278	-0.0369965	0.324332	-0.320319	0.434779	-0.192134
237.00455__220.68	0.34872	-0.309498	0.253046	0.142391	0.0724507	0.137979	-0.483783	0.280213	-0.168455	0.0604033	0.0985602	0.382524	-0.0314192	0.0557346	-0.0741189	0.219562	0.137434	0.285769	-0.810788	0.328761	-0.079701	0.18482	0.182345	0.267847	0.113819	0.134781	0.253322	0.534296	0.199318	-0.200104	0.305035	0.545368	0.414121	-0.113422	0.354084	0.288338	0.330744	0.0377368	0.0433662	-0.0366839	0.0625773	0.143235	0.242998	-0.194782	0.0714326	0.596604	0.188114	0.416354	0.126743
237.22096__513.78	-2.39891	-0.499857	-0.43222	-0.239459	-0.0743968	0.296264	0.559014	-2.19573	0.294251	0.0896925	0.357431	1.07505	0.430842	0.62109	0.620323	0.284098	0.297513	0.188108	0.337554	0.178175	0.209128	-0.0906053	-0.0924639	-0.32448	-0.364813	-0.621613	-0.209969	0.412814	0.316033	-0.343737	-0.16763	-0.127136	0.220415	-0.178687	0.0674554	-0.110281	0.0649718	-0.188666	-0.123492	-0.116379	-0.213548	-0.423937	0.243493	0.364787	0.219208	-0.442231	0.284598	-0.378175	0.343563
237.64484__382.2	0.0715414	-0.238757	0.00929895	-0.17524	-0.159996	-0.0499619	-0.682954	-0.373957	-0.171799	-0.047	-0.315258	0.12988	0.276034	0.320028	0.0815341	-0.0822897	-0.0671345	-0.346998	-0.087552	0.124702	-0.000314268	-0.00604453	0.127803	-0.066373	-0.0143009	-0.0713453	0.477441	0.2393	0.340674	0.589939	-0.032326	0.128072	0.277055	0.139853	0.173093	-0.221946	0.117835	0.133016	0.0942468	0.261762	-0.259502	0.111232	-0.0250762	0.0786972	0.24119	-0.0208698	-0.0972047	0.00180506	0.191959
238.21436__448.5	-0.289702	-0.467014	-0.673045	-0.0933969	-0.01032	0.302795	0.807087	0.132367	0.339569	0.2557	0.727101	1.04496	0.264225	0.579076	0.608644	0.295858	0.163921	0.354377	0.533085	0.257671	0.130111	-0.0552962	-0.118404	-0.406791	-0.302318	-0.853134	-0.0838147	0.588419	0.535159	-0.239622	-0.232711	-0.122423	0.336787	-0.315709	0.0776238	-0.191552	-0.106787	-0.114914	-0.327607	-0.159155	-0.382881	-1.95904	0.143523	0.533337	0.206963	-0.540065	0.45848	-0.426603	0.391643
238.8419__38.04	0.00372188	0.301088	0.744793	-0.281646	0.280276	0.286083	0.254746	-0.003875	0.105017	0.605139	-0.240275	0.191943	-0.241338	0.236302	-0.125969	0.135081	0.275866	-0.0970558	0.00179966	0.600541	-0.14462	-0.131117	0.233482	-0.145325	-0.249334	-0.0768278	-0.122092	-0.0603097	0.122656	0.0689534	0.194169	0.14824	0.222215	0.227274	0.427606	-0.0132368	0.317268	-0.409529	0.338817	0.5116	-0.29179	0.202043	0.271948	-0.112983	0.429091	0.00816957	0.331689	0.0224536	-0.271346
239.06039__42.66	0.0918774	0.422664	1.01096	-0.256914	0.377128	0.250163	0.356126	-0.0306341	0.141926	0.645002	0.380599	0.333933	0.0760784	0.420227	0.0969071	-0.15418	0.14073	0.318383	0.16775	0.623128	0.503683	0.165767	0.501606	0.22282	-0.14613	-0.0435823	0.214399	-0.0800113	0.0648542	0.031024	0.334619	0.265482	0.332925	0.285817	0.168776	-0.0260369	0.289001	1.27525	0.267006	0.15198	0.0341334	1.30004	0.119216	0.270036	0.433722	0.48206	0.59959	0.281402	0.146969
239.09091__271.56	0.927487	0.11272	0.251093	0.844181	-0.112415	-1.384	-0.00808509	0.248748	-1.40666	-1.42785	0.161193	0.186671	0.168246	0.0927008	0.360644	0.44884	-0.22849	0.35109	0.144045	-1.16165	0.11182	0.811921	1.49232	0.286735	0.0396249	0.196154	0.240941	0.208086	0.496208	0.162914	-0.198931	-0.26416	-0.202971	0.170317	-0.21004	0.157749	-0.287212	-0.0548941	-0.246909	0.163696	-0.106599	0.202859	0.0852035	-0.0765162	0.333027	0.704578	0.33674	-0.323696	-0.384344
239.96428__34.08	0.459356	0.156661	0.30118	0.181515	-0.146604	-0.16637	0.0260478	-0.171789	-0.0763827	-0.318807	0.480868	0.0945523	-0.436836	-0.524054	0.0890511	-0.700424	-0.74239	-0.0652642	0.0511126	-0.264738	-0.0839407	-0.0655926	-0.0622988	-0.131368	0.0630097	-0.617468	0.396684	-0.556315	-0.396639	-0.641846	-0.184185	-0.407417	-0.610424	-0.23563	-0.407142	-0.326937	-0.189436	1.3814	-0.511511	-0.864405	-0.0564645	1.22227	-0.418052	0.268123	-0.00482543	0.0731193	-0.189349	-0.00572726	-0.123686
240.1001__470.64	0.212243	-0.115447	0.584346	-0.0349908	-0.0701293	-0.33756	-0.286684	0.10816	-0.45533	0.0508483	0.0241277	-0.580829	0.158048	-0.183424	-0.292965	0.114236	-0.265487	0.0440875	0.0846752	-0.61865	0.0238342	0.137455	-0.016907	-0.0470369	-0.166237	0.125748	0.0943203	-0.0283765	-0.24491	-0.215864	-0.220504	-0.0911663	0.105687	-0.0390329	0.168571	0.181491	-0.0755897	-0.504194	-0.314692	-0.095024	0.0206697	-0.11238	0.118494	-0.805565	-0.277479	0.173104	-0.0584547	0.619986	0.594955
240.12047__106.68	0.191977	-0.0326648	-0.0703125	0.188066	-0.0783214	0.0590876	-0.372459	-0.136594	0.0441614	-0.333219	0.181792	-0.152265	-0.783086	-0.540869	-0.292918	-0.412337	-0.440287	0.280798	0.365143	-0.0105705	-0.107346	0.109781	0.119857	0.299746	0.190439	0.0746695	-0.0228539	0.0996657	0.597474	0.0891011	-0.231322	0.586871	-0.140524	-0.464809	-0.320862	-0.194996	-0.0621893	0.129838	-0.282072	-0.400189	-0.403186	0.44993	-0.505981	-0.429674	-0.0374	0.316216	0.125535	0.436875	2.08195
240.19606__370.44	-1.62224	-0.627156	-0.596611	-0.038487	-0.0487796	0.113377	0.577934	-1.24841	0.209669	-0.165146	0.416765	1.07913	0.362622	0.240663	0.371908	0.120469	0.241909	0.250097	0.442759	0.184878	0.442601	-0.108768	0.0303952	-0.56669	-0.41561	-0.611586	-0.32148	0.688774	0.503472	-0.310488	-0.363669	0.0282334	0.178533	-0.39577	-0.118604	-0.453533	0.00285355	-0.138581	-0.133707	-0.420729	-0.358461	-0.117776	0.309705	0.623883	0.25188	-0.377318	0.429601	-0.486196	0.335445
240.83832__37.98	-0.0197966	0.204538	0.859348	-0.231814	0.449758	0.0210519	0.16732	-0.0264643	0.237375	0.931025	-0.483708	0.0624476	-0.0764631	0.201341	-0.238148	0.0260963	0.185463	0.193201	-0.12289	0.721598	0.00347101	-0.0128776	0.142607	-0.0355985	-0.496538	0.185284	0.0303389	-0.00351972	0.208142	-0.0640048	0.0737683	-0.0864083	0.0446044	0.0867763	0.410414	0.212636	0.270758	-0.673548	0.303238	0.255162	-0.624035	0.0298735	0.171139	-0.213515	0.643863	-0.0706534	0.491469	-0.197388	-0.0212393
240.99896__56.82	0.278359	-0.513474	0.0704293	-0.450132	-0.520562	-0.915735	-0.385705	0.262857	-0.556619	-0.339902	-0.454659	-0.264742	-0.012727	-0.841718	-0.565523	0.300373	-0.311857	-0.143808	0.188108	-0.145314	0.0836123	0.199624	-0.342402	-0.564048	-0.645258	-0.075675	0.467958	0.655318	-0.480961	-0.476296	-0.212283	-0.0794721	0.177786	-0.629083	-0.43677	-0.293094	-0.309192	-1.26384	-0.642118	-0.795598	-0.778601	0.00303606	-0.530089	-0.783689	-0.529106	-0.299678	-0.137184	0.980709	0.457416
241.13261__46.74	-0.0852799	-0.0907162	0.0107098	0.137308	-0.302836	-0.117422	0.0195145	-0.219769	-0.0359012	-0.000143653	-0.286601	-0.33659	-0.382171	-0.311603	-1.02857	-0.08027	-0.30675	-0.0960731	0.049752	-0.331206	0.194904	0.0331853	0.0349226	-0.303016	-1.04996	-0.256251	0.0841981	0.0701789	-0.0107568	-0.331763	-0.59345	-0.125757	-0.484617	-0.201393	-0.349864	-0.208783	-0.0936592	1.03004	-0.584684	-1.45459	-0.423626	0.544957	-0.0106906	-0.612632	-0.1169	-0.175121	-0.390215	0.314745	0.313635
241.65637__467.28	-1.5372	-0.315473	-0.502665	-0.0932165	0.00627722	0.112141	0.257273	-1.09349	0.355941	0.158992	0.149204	0.650081	0.176107	0.41585	0.257164	0.254766	0.18639	0.199115	0.324868	0.3443	0.299989	0.13413	0.104397	0.0670626	-0.305835	-0.176244	-0.171565	-0.227201	-0.359262	-0.233646	-0.298785	-0.323844	0.0413708	0.128508	-0.460599	-0.00152571	0.208878	-0.139223	-0.0848632	0.00645999	0.24231	-0.26288	0.0304985	0.284267	-0.0262478	-0.224189	-0.0370537	-0.249298	-0.0929423
242.0764__462.3	-1.64302	0.0170441	-0.162695	0.0629274	0.0636553	0.499984	0.546875	-0.479287	0.367495	0.371583	0.304245	0.631367	-0.417589	0.421147	0.540859	0.235155	-0.0736905	0.14518	0.1356	0.144593	0.0480944	0.0504445	-0.0843061	-0.160441	-0.410838	-0.691891	0.189593	0.123675	0.271127	0.135759	-0.181493	0.168115	0.376722	-0.060825	0.182217	-0.287582	0.146125	-0.000448758	-0.177192	0.138719	-0.102454	-1.8602	0.159123	0.246464	0.235012	-0.336301	0.418574	-0.36452	0.275681
242.24559__528.06	-2.45309	-0.523859	-0.576052	-0.233854	-0.0442982	0.370164	0.773565	-1.82533	0.429002	0.0125557	0.504139	1.03032	0.13261	0.314199	0.563544	0.127596	0.341467	0.305516	0.387971	0.302846	0.255028	-0.134673	-0.0433631	-0.291314	-0.328124	-0.673724	-0.306935	0.560414	0.451704	-0.290163	-0.180319	-0.052004	0.289441	-0.159773	0.0518323	-0.299832	0.124034	-0.12168	0.0487336	-0.148346	-0.282399	-0.359831	0.203589	0.650939	0.20379	-0.222419	0.25412	-0.555581	0.0420861
242.24876__520.98	-3.45411	-0.554872	-0.470443	-0.116021	-0.0357274	0.29582	0.617457	-2.48916	0.29745	0.0393011	0.475788	0.819596	0.195913	0.228902	0.469502	0.154166	0.250143	0.240625	0.451966	0.235273	0.271423	-0.118605	-0.00475926	-0.356171	-0.294219	-0.595659	-0.276194	0.527177	0.385254	-0.245209	-0.220042	-0.0537949	0.229644	-0.23995	0.0384817	-0.209898	0.057663	-0.23104	-0.0775539	-0.201504	-0.24317	-0.4099	0.261036	0.501053	0.228217	-0.212326	0.39022	-0.428743	0.26641
242.92618__36.48	-0.1069	0.0447875	0.257536	-0.179712	0.279222	0.224519	0.133609	0.248426	0.207968	0.395398	-0.221185	0.129474	0.119782	0.288316	-0.063769	0.24446	0.262451	-0.0416318	-0.0517179	0.348754	-0.0606683	-0.0183715	0.16991	0.13049	-0.307877	0.0132071	-0.19404	0.0219637	0.108125	0.00305339	0.162069	0.0446693	0.250013	0.173708	0.520842	0.071948	0.309454	-1.7278	0.347609	0.532108	-0.0503279	-0.223257	0.0731678	-0.101829	0.212598	-0.0564483	0.191743	-0.0423646	-0.0311534
243.04347__191.76	0.691169	-0.118064	0.105745	0.339329	0.0335711	0.110978	-0.235278	0.24501	-0.0467623	0.137767	0.0886609	0.0960877	-0.233575	-0.280068	-0.872784	-0.0188935	0.0741716	-0.00170271	-0.063476	-1.94171	-0.448279	0.213768	0.248275	0.14149	0.228088	0.127188	0.400894	0.197923	0.410584	0.234201	0.349084	0.604348	0.0550981	-0.422426	-0.00431336	0.0517328	0.086353	-0.0297883	-0.347683	-0.239304	-0.394248	0.367255	0.135494	-0.331034	0.206658	0.237273	-0.213387	0.389594	0.187988
243.18188__481.14	0.247802	0.239066	-0.171981	0.0725252	0.00651134	0.0382393	-0.144607	0.196423	0.247929	0.183753	-0.116706	0.0602672	0.00727022	0.0948877	-0.174691	0.0902442	-0.0120222	-0.0381096	-0.00496169	0.147625	0.101298	-0.0426652	0.219768	0.123568	-0.15651	-0.197195	-0.241573	-0.100109	0.142686	-0.149516	0.0119807	0.0355119	0.212893	0.306716	0.0904611	-0.219702	0.0615347	0.419279	0.209236	0.325745	0.0282042	-0.263083	0.0233143	0.301476	0.262594	-0.113211	-0.0823576	-0.324908	-0.580935
243.18501__489.54	0.163451	-0.172831	0.129733	-0.148569	-0.202571	-0.0363032	-0.206321	-0.0759147	0.0268825	0.203002	0.100726	-0.110121	0.358499	-0.112042	0.0563103	0.185197	-0.487365	-0.0406849	0.0864356	-0.0371379	0.0845325	-0.0174297	-0.100649	-0.0932125	0.0601162	0.0919043	-0.132325	0.140779	-0.112342	-0.305778	-0.28432	-0.435359	0.0339739	-0.32766	0.0643357	0.197501	-0.0192483	-0.557416	-0.617806	0.0507467	-0.064361	-0.51037	0.0488611	-0.400875	-0.194703	-0.106971	0.419026	0.474836	0.670503
243.18596__459.24	-0.0953936	-0.309359	-0.143046	-0.0165298	-0.0745871	-0.0646706	0.130399	0.0683999	0.0172036	0.0908394	0.116763	-0.191381	-0.0694783	0.161184	0.0591948	0.333654	-0.114028	0.166945	0.204249	-0.161538	-0.00852432	-0.000176975	0.0499173	0.0261457	-0.0798851	-0.0530531	0.0611463	0.142479	0.134104	-0.322158	-0.17146	0.14366	0.050475	-0.39642	0.0180573	0.0401138	-0.0138735	-0.634306	-0.0936474	-0.0549212	-0.147116	-0.293255	0.0989604	-0.143698	0.221227	0.146647	0.435424	0.306623	0.586249
244.15445__251.52	-1.82835	-0.425069	-0.507507	-0.159278	-0.147545	0.0865614	0.475992	-1.54924	0.275707	0.0825132	0.43933	0.744075	-0.19653	-0.0396337	0.42711	0.0703629	0.153168	0.617736	0.541478	0.181724	0.50901	-0.162113	-0.0397716	-0.313663	-0.0938241	-0.331902	-0.0736776	0.703759	0.5902	-0.190767	-0.280256	0.118514	0.243354	-0.401584	-0.451809	-0.375728	-0.0182794	0.507186	-0.0156059	-0.446487	-0.295572	-0.000237502	0.198781	0.436799	0.0241321	0.0455273	0.256797	-0.412233	0.144282
244.25986__424.38	-1.20088	-1.31995	-0.231313	-1.09057	0.131875	0.393992	0.849066	-2.08345	0.360906	0.337916	0.592947	0.266188	-0.132272	-0.389599	-0.18125	-0.0355161	-0.127673	0.465001	0.484114	0.179373	0.384022	0.0310135	-0.154751	-0.439072	-0.179983	-0.436745	-0.472959	0.325383	0.263688	-0.117015	-0.388302	-0.113562	0.536002	-0.349639	-0.0536801	-0.188448	0.17409	0.0343244	-0.162444	0.0368768	-0.17329	-0.287891	0.0314055	0.0941608	0.236222	-0.152933	0.325967	-0.281206	0.27069
244.26192__406.74	-2.33473	-0.0960307	0.043552	-0.420315	-0.0963789	0.28988	0.3759	-1.98334	0.422972	0.275695	0.275039	0.289627	0.185259	-0.0232562	-0.201702	0.0362182	-0.224915	0.275955	0.111248	0.194378	0.171147	0.0583317	0.0283043	0.213634	-0.182951	-0.233239	0.332436	0.445688	0.098386	0.273082	-0.139085	0.0408572	0.0837612	-0.153319	-0.100911	-0.07332	0.117233	-0.539025	0.0685873	-0.355135	0.125023	-0.06976	0.143993	-0.325579	0.159417	0.462798	0.0706257	-0.24619	0.208999
244.63641__386.82	-0.354298	-0.996341	-0.972046	-0.318057	-0.952246	-0.784738	-0.199033	-0.553825	-0.980768	-0.700696	0.263644	0.586575	-1.20563	-1.16959	-0.408198	-0.591634	-0.559055	-0.53367	-0.209556	-0.410646	-0.231762	-1.00935	-0.838018	0.203238	0.798632	-0.18893	-0.608802	0.424917	-0.165638	-0.0388595	-0.368172	1.22404	-0.49989	-0.391912	-0.72723	0.671107	-0.105746	-0.0280852	-0.428907	-0.457301	-0.783094	-0.430452	0.151313	-0.976201	-0.568566	-0.395443	-1.18163	-0.369101	-0.767766
244.65791__414.12	-1.5285	-0.48942	-0.208772	-0.0456126	-0.0245573	0.0135362	0.350497	-1.5627	0.0642208	0.128396	0.215483	0.813538	0.177447	0.484709	0.607664	0.207643	0.446405	0.325681	0.294946	0.188238	0.47783	-0.213768	0.208898	0.231503	-0.325454	-0.634171	-0.277823	0.328135	-0.0407117	-0.388353	-0.500878	-0.139346	-0.129516	-0.0572307	-0.401154	-0.530606	0.273282	-0.438137	0.257265	-0.30158	0.0942546	0.143567	0.11486	0.469364	0.016705	-0.00349701	-0.290162	-0.00114193	0.0761623
244.92192__36.42	-0.0323249	0.102948	0.210128	-0.0898176	0.209601	0.200608	0.258187	0.164742	0.104362	0.301133	-0.377598	0.0538336	0.0975698	0.15258	-0.150042	0.244814	0.276773	-0.0516893	-0.0172566	0.277357	-0.226781	-0.0739371	0.126084	0.0972883	-0.330616	0.0581152	-0.184226	-0.0501489	-0.0809051	0.0150695	0.192356	0.104865	0.331056	0.15622	0.471729	0.219112	0.331703	-1.50614	0.392452	0.432299	-0.0571288	-0.316958	0.120752	-0.0562391	0.308621	0.120494	0.455326	0.0856436	-0.0128147
246.16742__213.24	-0.261819	-0.246782	-0.294473	-0.166893	-0.328199	-0.25934	-0.347409	-0.340188	-0.332881	-0.312442	-0.187268	-0.354522	-0.479503	-0.425529	0.503945	-0.394913	-0.383346	-0.219613	-0.224658	-0.246575	-0.211646	-0.262753	-0.177093	-0.246214	-0.120929	-0.108755	-0.216077	-0.104843	-0.044949	-0.173008	-0.257621	-0.25155	-0.269312	-0.378738	-0.389864	-0.241118	-0.280736	3.44195	-0.306415	-0.418795	-0.3681	-0.0853781	-0.32124	-0.235727	-0.21321	0.0894822	0.0594678	0.226934	0.268799
247.04706__75.12	-0.539988	0.907337	-0.18314	-0.0819515	-0.585488	-0.400842	1.22161	-0.2629	-0.34707	-0.350199	-0.497674	-0.0638315	-0.366114	-0.290675	1.06353	-0.275353	-0.079323	0.286916	-0.0516588	0.142093	0.631534	-0.364897	0.365894	0.173942	0.764723	0.084063	-0.392584	-1.02921	-0.47068	-0.366726	0.231804	-0.189379	0.0865725	0.0582953	-0.674236	-0.581923	-0.249504	1.23724	0.984407	-0.381837	0.903628	0.272718	-0.2215	1.51791	-0.164561	2.07273	0.482871	-0.00456293	-0.0315808
247.14697__382.2	0.0504709	0.00116423	0.0215689	-0.109663	0.100556	0.20363	-0.140871	0.145899	-0.0527743	-0.000196	-0.248597	-0.0133965	0.150939	0.205534	0.0864468	0.110048	0.0711045	-0.114149	-0.214483	-0.104302	-0.2106	-0.0444885	0.0038147	0.0448662	-0.0617103	-0.0355964	0.116247	-0.144186	-0.0351783	0.152067	0.0962119	-0.00671193	-0.00754791	0.191274	0.00500378	0.0858345	0.05168	-0.069466	0.0712569	-0.0577647	0.0830629	-0.106673	0.032515	-0.0662047	-0.079783	0.000864134	-0.0350779	-0.0545749	-0.112825
247.18614__42.3	-0.0280647	-0.289735	-0.34925	-0.59447	0.341853	-1.05334	-0.993826	0.113298	0.593714	-0.0510596	-0.0383143	1.5277	-0.878123	-1.70109	0.0476316	0.248842	-2.01251	-0.467654	0.412653	0.551062	0.788703	0.570176	-1.03465	0.154149	0.530663	0.0736728	-0.164879	-0.40632	-0.351972	0.923404	-0.00179573	0.818381	0.340309	-0.196851	-0.130801	0.649398	-0.00116125	0.362543	-0.798075	-1.14828	-1.49942	-0.15041	-0.568987	-0.704233	0.32295	1.25078	0.276281	1.01793	-0.433064
247.20544__504.48	-1.52114	-0.684398	-0.36547	-0.0503967	0.0756866	0.308919	0.60665	-0.758291	0.334315	0.106194	0.45916	1.35001	0.653076	0.971838	0.855954	0.262993	0.33114	-0.0789852	0.392118	0.203659	0.225375	-0.0857441	-0.0651505	-0.412141	-0.487956	-0.620217	-0.273406	0.425302	0.316513	-0.287107	-0.205063	-0.179873	0.150318	-0.261217	-0.0440823	-0.197388	-0.0643496	-0.244895	-0.0297799	-0.240092	-0.305979	-0.339547	0.278797	0.499591	0.235473	-0.61179	0.417295	-0.484139	0.375084
247.23811__557.22	-0.863601	-0.333018	-0.207389	-0.0100453	0.113426	0.180898	-0.0938653	-0.4261	0.238191	0.120804	0.327216	0.470924	0.259606	0.275819	0.140151	0.255387	0.152105	0.0217689	0.188291	-0.214557	-0.067952	0.0687297	-0.087576	-0.164812	-0.454271	-0.413337	-0.155328	-0.0500227	0.082119	-0.176891	-0.142857	0.0951716	-0.00480047	-0.0962049	0.126702	0.204685	0.0976458	-0.139525	0.0881527	-0.243013	-0.113034	-0.47223	0.0344179	0.0704214	0.137948	-0.364596	-0.0056326	-0.319146	-0.00053016
248.87056__37.44	-0.0884052	0.162607	0.681298	-0.245747	0.400237	0.314842	0.115298	0.154849	0.179863	0.749163	-0.26231	0.233786	-0.0444909	0.407843	-0.17479	0.0898934	0.244947	-0.0550649	-0.0707542	0.648101	-0.174103	-0.131857	0.272927	0.0619017	-0.506102	-0.0850408	-0.17693	0.0569678	-0.0210752	0.0881561	0.174368	-0.0273271	0.280543	0.258756	0.538979	-0.198052	0.365654	-0.930131	0.372819	0.62616	-0.149784	-0.0703089	0.153349	-0.210724	0.6709	0.0195238	0.451664	-0.0127478	-0.0433517
248.97638__46.32	0.127552	0.209611	-0.269944	0.406908	-0.28791	0.0912924	0.0348615	0.117219	-0.180309	-0.743496	0.0289348	0.233794	0.0784923	0.150124	-0.258035	0.367156	0.22045	0.502281	-0.443982	-2.53335	0.395471	0.414224	0.115631	0.0636146	-0.151553	0.129099	0.165536	0.434526	-0.0937306	0.259581	0.132657	0.168102	0.125495	0.0118273	-0.0740625	0.375246	-0.0246486	-0.945501	0.0831829	-0.755266	0.11032	0.243679	-0.0796372	0.420413	0.00083741	-0.0962633	-0.24095	-0.00465678	-2.8928
249.15587__181.62	0.135476	0.0787647	0.0487713	-0.0125262	0.0250779	0.010832	-0.0258056	-0.012962	0.00569207	-0.0210116	-0.0124324	0.0206001	0.124211	0.100962	-0.0267825	0.0832561	0.0189699	-0.013581	-0.0650908	0.0462044	-0.0656708	-0.0154312	-0.0134696	0.0125338	-0.218361	-0.0553978	0.0919252	-0.0122823	0.0384841	0.0479622	0.0855099	0.150638	0.0374692	0.0476085	0.064137	0.0454371	-0.0242257	-0.663799	0.135224	-0.0268356	-0.0310385	-0.767942	-0.0207374	-0.00913187	-0.0236612	-0.0266673	-0.0182645	-0.050691	-0.0233458
249.15598__183.12	0.140411	0.0807119	0.0491386	-0.0153875	0.0241972	0.00920103	-0.0293664	-0.0158462	0.00379035	-0.0243199	-0.0152888	0.0194836	0.128552	0.104079	-0.0303947	0.0854399	0.0177676	-0.0164979	-0.0707208	0.0464366	-0.0713314	-0.0184455	-0.0163806	0.0109925	-0.232064	-0.0605173	0.0945655	-0.0151308	0.0383096	0.0482869	0.0878123	0.156371	0.0372413	0.0479146	0.0653137	0.0456288	-0.0277033	-0.700965	0.140145	-0.0304507	-0.034875	-0.561819	-0.0240312	-0.0118144	-0.0271091	-0.0302734	-0.0214281	-0.0555626	-0.0267771
250.04262__150.24	0.152808	-0.658748	0.105337	-0.108737	0.0399044	-0.159931	-0.103198	-0.174849	-0.0949515	-0.0244521	0.123975	-0.11821	-0.402201	-0.382176	0.0533776	-0.240486	0.161119	0.218968	0.436392	-0.030041	-0.183483	0.0579183	0.0616873	0.024178	0.303357	0.0229026	-0.00463948	0.0252054	-0.0459578	0.104854	-0.173592	0.646263	-0.482842	-0.535648	-0.348701	0.199149	-0.0357951	0.219207	-0.368969	-0.393753	-0.253153	0.350523	0.395671	-0.410426	-0.0255353	0.0974115	-0.383839	0.249452	-0.301749
250.07661__433.44	-1.35277	-0.557861	-0.808948	-0.00392454	-0.153323	0.371489	0.699272	-2.50568	0.0885623	-0.0595941	0.282449	1.20831	0.652683	0.491479	0.671488	0.506491	0.51057	0.453743	0.39934	0.35301	-0.0494571	-0.193406	0.00629985	-0.101781	-0.502107	-1.31084	-0.495456	0.0864684	0.271933	-0.332153	-0.458772	-0.812037	0.095506	-0.15154	-0.027952	0.017889	-0.0611484	0.171116	-0.681933	-0.316451	-0.0895678	-1.12021	0.170609	0.476937	-0.0154486	-1.09077	0.230485	-0.791556	0.615954
250.21025__324	-0.357774	-0.61632	-0.672713	-0.39123	-0.236145	-0.22633	-0.0790243	0.373004	-0.203277	-0.237729	0.053106	1.70503	0.40254	1.08562	0.916807	0.283736	0.381295	0.277641	0.279036	0.151916	0.156168	0.0442565	0.133998	-0.957842	-0.224176	-0.591225	-0.074008	0.305858	0.392037	-0.216467	-0.0699327	-0.0384113	-0.0673567	-0.33237	-0.436644	-0.372677	-0.194628	-0.127386	-0.137139	-0.357218	-0.494963	-0.584771	0.0850885	0.220938	-0.324841	-0.374412	-0.0582477	-0.513718	-0.145004
250.21333__504.54	-1.74194	-0.465135	-0.348957	-0.0202876	0.0136344	0.129078	0.617251	-2.10008	0.35923	0.0716693	0.452046	1.18001	0.52851	0.711107	0.778388	0.315688	0.348824	-0.0936718	0.371665	0.204562	0.211553	-0.131376	-0.0226464	-0.392335	-0.293922	-0.5493	-0.282281	0.461876	0.324135	-0.232799	-0.167509	-0.0521525	0.195576	-0.213716	0.0802321	-0.187369	0.0292317	-0.129756	-0.0372032	-0.163114	-0.229885	-0.421787	0.214243	0.422865	0.196675	-0.625419	0.429796	-0.330095	0.37509
250.63481__457.44	0.187332	0.611022	0.106768	-0.217872	0.0510136	0.109501	-0.155109	0.0697483	0.244084	0.118222	-0.137961	-0.659426	0.131176	-0.445461	-0.268801	-0.108003	0.0611576	-0.273557	-0.142104	-0.0626256	-0.195415	-0.429359	-0.241351	-0.00636658	0.279015	0.311551	0.185296	-0.167751	-0.225164	0.298244	0.0184435	0.865082	-0.24564	0.34865	-0.245612	0.448684	-0.235583	-0.178192	-0.530559	0.205004	-0.227422	0.155175	0.516348	-0.358963	-0.324959	0.201179	-0.259198	0.114749	0.255952
250.86882__37.44	-0.01649	0.0265754	0.651825	-0.191309	0.331706	0.22498	0.186499	0.174505	0.176626	0.64559	-0.229947	0.263166	0.00363961	0.266731	-0.141202	0.143483	0.0372293	-0.0457882	-0.082368	0.704496	-0.182284	-0.13597	0.351744	0.0357391	-0.257706	0.0881666	-0.21524	0.0123438	0.0297773	0.162692	0.155298	-0.0750287	0.197723	0.190444	0.501182	0.0172193	0.330315	-1.04575	0.610933	0.617888	-0.106797	0.0733079	0.119741	-0.14461	0.508633	0.062432	0.465096	-0.0634723	-0.000462267
251.06934__204.78	0.197971	-0.17285	-0.036852	-0.165959	-0.176515	5.48556e-05	-0.508732	0.191702	-0.333589	-0.221894	0.259675	0.366937	-0.393921	-0.174649	-0.312547	0.263031	-0.162619	0.372393	-0.250558	0.350561	-0.0706521	0.0754415	0.127449	0.251551	-0.0576324	0.0669181	0.220615	0.707963	0.484438	0.0173704	0.200351	0.731435	0.572694	-0.370702	0.11418	0.0475434	-0.0132305	-0.161796	-0.30106	-0.0809714	-0.0574445	0.336979	0.24598	-0.419619	0.0806052	0.553492	0.0654727	0.671278	0.243083
251.0704__220.86	0.343176	-0.274569	0.172236	0.08784	-0.148169	0.163504	-0.688701	0.407461	-0.289441	-0.135165	0.160766	0.415298	-0.233935	0.0557568	-0.124395	0.269266	-0.0470409	0.335197	-0.23243	0.368478	-0.191236	0.204273	0.288929	0.0430977	0.258921	-0.0638654	0.218618	0.509488	0.400992	-0.0161225	0.191062	0.606798	0.439164	-0.1801	0.550208	0.0498312	0.253148	-0.287679	-0.0196794	-0.131642	0.0609324	0.355315	0.190512	-0.252085	0.155362	0.747803	0.17446	0.682822	0.160611
251.12924__402.54	0.430766	-0.0730121	0.173008	0.95488	0.329987	-0.182813	-0.12398	0.175122	-0.495048	-0.540014	0.450673	-0.261926	-0.376251	0.180448	-0.684289	0.271623	-0.286914	0.685318	-0.0403172	-0.131708	0.449126	0.458876	0.828118	0.2209	0.637738	0.223907	0.23954	-0.260626	0.217119	0.0446282	0.0557258	0.514423	-0.120846	0.2814	-0.115246	0.00244402	0.103606	1.07792	-0.67025	0.0597191	0.143895	1.06082	-0.12501	-0.00353409	0.689931	0.471967	-0.0425456	-0.144163	0.0946666
251.21698__534.96	-1.24756	-0.464879	-0.312321	-0.232079	0.0581317	0.287977	0.426633	-2.32542	0.264995	0.236324	0.438135	0.843378	0.195119	0.427008	0.370825	0.277447	0.079597	0.203661	0.336488	0.282351	0.0750828	-0.15981	-0.0615461	-0.209511	-0.45661	-0.704381	-0.273977	0.357082	0.345939	-0.340851	-0.196513	-0.132845	0.426582	-0.0626041	0.0339319	-0.0479056	0.158313	-0.224219	0.00104341	-0.200265	-0.185816	-0.377005	0.120991	0.366058	0.162618	-0.155966	0.299847	-0.246173	0.308265
251.2341__467.22	-2.57416	-0.493841	-0.442274	-0.236238	-0.202159	0.205222	0.426968	-1.9641	0.199901	-0.0212631	0.244818	1.01615	0.440478	0.4817	0.759976	0.240758	0.344688	0.372469	0.406595	0.201811	0.33657	-0.123565	0.0850795	-0.0893406	-0.276125	-0.54918	-0.213831	0.453629	0.258229	-0.241392	-0.299836	-0.106334	0.101569	-0.158328	-0.0635369	-0.294707	0.0646159	-0.193022	0.0644273	-0.286069	-0.113376	-0.0273941	0.186098	0.35489	0.0908146	-0.158387	0.254569	-0.27708	0.189563
251.23523__476.16	-1.67433	-0.485053	-0.41607	-0.103949	-0.0405041	0.350955	0.896634	-1.35507	0.351417	0.280132	0.447538	1.23049	0.199693	0.646182	0.882409	0.394971	0.296463	0.288519	0.48138	0.256465	0.278914	-0.236915	-0.032976	-0.499929	-0.123928	-1.06228	-0.322907	0.520746	0.40664	-0.152131	-0.130953	0.0948713	0.117803	-0.206328	0.00363206	-0.136337	0.0650017	-0.165945	-0.096821	-0.234873	-0.193888	-0.18461	0.156747	0.408574	0.1111	-0.728145	0.136659	-1.03082	0.187961
252.05455__269.16	0.0421502	-0.0950629	0.699185	1.15171	0.421622	0.797775	0.433938	-0.00861003	1.03343	-0.370461	-0.258887	0.949934	0.662924	-0.0324839	-0.321291	0.127802	0.26037	-0.79673	-0.849436	-0.895919	-0.763974	-0.799419	-0.765119	-0.864925	0.1549	0.0318463	0.180244	-0.70286	-0.648966	-0.306543	0.397525	-0.425959	0.768637	-0.0857772	-0.231986	-0.00201319	-0.173869	0.0613108	-0.0199332	-0.368999	0.52709	1.03914	0.506563	-0.0352912	0.235186	0.671236	0.659464	-0.262021	-0.120291
252.07585__43.5	0.555088	-1.35786	0.543441	0.935746	0.227868	-1.33918	0.173982	0.413199	-0.477278	-0.756314	0.863669	0.617339	0.23101	0.673781	0.029431	-0.13458	-1.93088	-0.286327	0.0275637	0.504281	0.462771	0.506085	0.800004	-0.191227	0.140966	-0.0805294	0.632431	0.148445	0.909089	0.624123	0.0311389	0.0957099	0.458313	-0.167563	-0.962159	0.270619	0.767066	-0.564003	-0.633474	-0.4755	0.0805609	1.32751	0.0624757	0.490086	0.540015	0.104548	-0.121925	0.166793	-0.708657
252.1454__53.1	0.451976	0.380977	0.976164	0.0777823	0.124725	0.0384187	-0.0159222	-0.247981	0.0542724	0.213849	0.299912	-0.0294407	-0.474213	-0.0765763	0.254208	-0.49857	-0.543266	-0.0513039	-0.0482117	0.148098	-0.131814	-0.0917075	0.0968302	-0.0055317	0.266201	-0.745016	0.221224	-0.594399	-0.582888	-0.360627	-0.135807	-0.237112	-0.229817	0.139817	-0.0319814	-0.400911	0.0575368	0.297515	-0.30722	-0.379546	-0.14194	1.19116	-0.0919279	-0.14852	0.148406	0.0797149	0.0322598	-0.294606	-0.0482476
252.22951__423.18	-2.62802	-0.487559	-0.472372	-0.0234905	0.049784	0.43798	0.791069	-2.63576	0.412272	0.170428	0.682776	1.02984	0.315802	0.375378	0.63987	0.307721	0.23404	0.284986	0.569016	0.224682	0.26198	-0.0718304	-0.122869	-0.381557	-0.197582	-0.540749	-0.132212	0.623491	0.532779	-0.140224	-0.20407	0.0902539	0.29405	-0.370812	0.0267462	-0.163646	-0.0821489	-0.183685	-0.253499	-0.182289	-0.351229	-0.663608	0.203757	0.513366	0.239256	-0.310014	0.54365	-0.411744	0.445856
252.22975__556.92	-1.22234	-0.693966	-0.519088	-0.18492	-0.119664	0.289174	0.221323	-0.55305	0.259463	0.228358	0.265442	0.76316	0.102868	0.395159	0.258402	0.248854	0.205056	0.0798561	0.476656	-0.152273	-0.242774	-0.0738482	-0.188117	-0.199509	-0.261363	-0.524945	-0.23451	0.452344	0.208599	-0.145908	-0.204142	-0.0665246	0.211709	-0.133095	0.153019	-0.156734	0.012817	-0.29126	-0.159211	-0.25866	-0.439284	-0.553682	0.186918	0.222676	0.136005	-0.384644	-0.0599927	-0.65018	0.0247777
252.23051__408.36	-3.12082	-0.351226	-0.261781	-0.0308436	-0.234303	-0.0702131	0.0829965	-3.18838	0.0598502	-0.259488	-0.030344	0.841861	0.490538	0.337323	0.656397	0.22567	0.370176	0.249588	0.433331	0.153798	0.402596	-0.0457011	0.313279	-0.0523394	-0.14141	-0.296753	-0.139368	0.435046	0.28501	-0.0116843	-0.189962	0.106661	0.0523556	-0.219898	-0.148978	-0.183847	0.037249	-0.346629	0.0446518	-0.312518	-0.0610212	-0.0441258	0.229661	0.430282	0.206469	-0.126432	0.169285	-0.157445	0.161337
252.23129__488.82	-1.25579	-0.629055	-0.5304	-0.261195	-0.145543	0.283242	0.642513	-0.750901	0.260354	-0.0512799	0.334267	1.26487	0.389118	0.585697	0.721907	0.365477	0.384806	0.281736	0.305671	0.246061	0.207958	-0.113672	-0.168035	-0.407634	-0.476762	-0.757578	-0.27435	0.526543	0.311432	-0.167622	-0.226723	-0.124736	0.311889	-0.135612	0.0546334	-0.220959	0.0547123	-0.182312	-0.0337664	-0.311865	-0.156943	-0.38972	0.253349	0.50173	0.228984	-0.527453	0.280846	-0.506944	-0.057936
252.23245__444	-3.07649	-0.613433	-0.577759	-0.105005	-0.0540939	0.338935	0.700448	-2.52249	0.265249	0.10241	0.551606	1.02083	0.235114	0.371174	0.67446	0.244503	0.363062	0.374162	0.553245	0.284398	0.301717	-0.0856371	0.0362379	-0.376066	-0.268696	-0.584847	-0.248874	0.563056	0.465994	-0.259483	-0.240988	-0.0341746	0.219975	-0.289159	-0.00265673	-0.270022	-0.00515404	-0.113572	-0.195553	-0.236695	-0.32634	-0.536771	0.167391	0.535163	0.155102	-0.323637	0.363681	-0.583165	0.291201
252.23245__493.08	-0.721133	-0.637081	-0.446696	-0.217274	-0.153606	0.126764	0.562285	-0.549792	0.267641	-0.00167136	0.449467	1.22601	0.489585	0.469633	0.622651	0.211712	0.286614	0.290029	0.358855	0.229364	0.289658	-0.180413	-0.105195	-0.472991	-0.272456	-0.705637	-0.282078	0.57191	0.442286	-0.229698	-0.298414	-0.0967732	0.21299	-0.290473	0.0676225	-0.328935	0.0457577	-0.181491	0.0273254	-0.260765	-0.247363	-0.351779	0.276398	0.470112	0.11841	-0.38938	0.396581	-0.396452	0.17314
252.23248__397.74	-3.08704	-0.669348	-0.538175	-0.288446	-0.18591	0.0474804	0.376101	-2.60564	0.10771	-0.0753777	0.249526	1.01521	0.323479	0.377495	0.684969	0.177265	0.416705	0.422644	0.455018	0.295423	0.434963	-0.0967921	0.174188	-0.300534	-0.24879	-0.554067	-0.278143	0.509571	0.392647	-0.259637	-0.307785	-0.0676784	0.0688022	-0.298292	-0.184421	-0.324929	0.040847	-0.205844	-0.0188882	-0.332646	-0.168187	-0.199861	0.2164	0.495225	0.0736601	-0.323015	0.0700171	-0.473031	0.196651
252.36742__404.16	-0.794658	0.302499	0.868069	0.185862	0.497094	0.411203	-1.84379	0.190879	0.0517371	0.373784	0.0479377	-1.47403	0.459976	0.620752	-1.33523	0.495273	0.347152	-0.00188582	-0.155508	0.291112	-1.50184	0.514155	-0.167864	0.293443	-0.0109922	0.362329	0.176312	0.423377	0.663572	0.134825	0.0850514	0.467731	0.594108	-0.0395092	-0.0353967	0.30301	0.178825	0.42208	0.187638	0.0243061	0.103076	0.0324159	0.358904	-1.76106	0.317861	0.174492	0.56963	0.124262	0.348026
252.63391__350.52	-0.356446	-0.63422	-0.409062	-0.310121	-0.6502	-0.633653	-0.0782369	-0.872493	-0.678224	-0.265357	0.117434	0.797561	-0.711771	-0.931185	-0.414409	-0.174568	-0.352485	-0.711576	-0.400386	-0.211134	-0.787938	-1.10525	-0.585081	0.523657	0.908609	0.339712	-0.577526	-0.264048	0.52829	0.0518165	-0.527305	1.66874	-0.262481	-0.656572	-0.353449	0.955272	-0.846607	-0.396455	-0.391286	-0.539077	-0.933863	-0.0875077	-0.224392	-0.803029	-0.294494	0.627659	-1.16478	-0.709436	-0.964132
253.12637__41.52	-0.507041	0.316641	-0.247151	0.0431665	0.0701098	0.586401	-0.0267801	-0.138081	0.117435	0.077891	-0.371128	0.276757	0.465706	0.304541	-0.309596	0.457315	0.595709	0.039675	0.29842	0.399786	0.402127	-0.55271	0.384214	0.171171	-0.267666	-0.029668	-1.05732	0.437681	-0.111252	0.0863785	-1.09247	0.456231	0.212999	-0.429493	0.5691	0.287621	0.749104	-0.587682	0.326832	-0.0451279	0.809224	-0.199526	0.774318	0.291554	-0.983872	-0.455823	-0.360732	-0.905999	-0.489597
253.16148__194.76	-0.107577	0.10109	-0.0459717	-0.0456356	0.0216506	0.0146781	0.0406305	-0.15531	0.0848747	0.0446724	0.183016	-0.188364	0.00963911	-0.025439	0.0180623	-0.0903748	-0.00531488	0.00512951	0.115509	0.0522761	0.0492505	0.0586087	-0.0498591	0.0289378	0.17421	0.0110501	0.00366147	0.0616094	0.152493	0.0124378	0.0102974	0.0826209	0.0346827	-0.137147	0.122355	-0.042085	0.0065932	-3.38191	0.110648	0.0337474	0.0117998	-0.219208	0.137401	0.0162352	0.00395314	0.0409729	0.101643	0.12143	0.0345183
253.16243__193.2	-0.0806353	0.0977939	-0.0279573	-0.0276698	0.0298661	0.0239039	0.0460957	0.140486	0.0839285	0.0495519	0.167848	-0.149716	0.0195951	-0.0103999	0.0267977	-0.0659259	0.0068081	0.015739	0.110124	0.0560537	0.0534666	0.0614686	-0.0312813	0.0360973	0.160318	0.0208016	0.0144837	0.0640345	0.141749	0.0219883	0.0201581	0.0820013	0.0410097	-0.10592	0.115978	-0.0246338	0.0169906	-3.97916	0.105967	0.0402099	0.0214428	-0.622228	0.128843	0.0252354	0.0147331	0.0463884	0.098267	0.115186	0.0408691
253.63025__425.1	0.21922	-0.191193	0.472646	-0.15751	0.0730667	-0.10697	-0.768974	0.112153	-0.20179	0.170799	0.814124	-0.22847	0.296289	-0.222452	-0.311186	0.187632	-0.0274677	-0.13853	-0.365042	-0.572226	0.209988	0.525203	-0.528348	-0.0226316	-0.285832	0.135118	0.49578	0.68623	-0.483603	-0.302936	-0.238093	0.0892188	0.375365	0.234026	0.0217501	0.392049	-0.058258	-0.504231	-0.147665	-0.0558357	0.139978	-0.159153	0.0616007	-0.95345	-0.155337	-0.322759	0.169765	0.388609	0.623181
253.631__433.5	0.339272	0.0594547	0.591022	-0.0803802	0.114269	0.0307982	-0.916329	0.114928	-0.175019	0.217465	0.614946	-0.265631	0.365696	-0.239834	-0.244103	0.152714	-0.00954709	-0.116847	-0.386058	-0.710869	0.128585	0.523606	-0.489136	-0.00522922	-0.131125	0.201018	0.639599	0.716519	-0.200345	-0.301461	-0.265967	0.0831328	0.392905	0.208605	-0.0183913	0.308658	-0.139191	-0.773315	-0.257474	-0.0828273	0.0715465	0.033867	0.028203	-1.04638	-0.212846	-0.290767	0.207146	0.538041	0.641396
253.76437__433.62	0.0211221	0.140357	0.735911	0.0282488	0.199187	-0.403727	-0.995242	-0.140255	0.00978522	0.283316	0.628741	0.013471	0.500184	-0.463962	-0.00572768	0.305259	0.151554	0.0569152	-0.16475	-0.475418	0.243566	0.135304	-0.265945	0.00782947	-0.00212865	0.621875	0.183154	0.57497	-0.15087	0.0446347	-0.266233	0.148044	0.585209	0.446328	0.262878	0.580773	0.0543199	-0.621816	-0.00996448	-0.546478	-0.195193	-0.293155	-0.126129	-1.21211	-0.179779	-0.0251026	0.442735	0.56635	0.451602
253.97842__196.86	-0.172476	0.0611007	0.116058	0.74908	1.1466	-0.186511	0.179306	-0.492032	0.655897	-0.979369	0.877683	-0.293208	-0.245748	0.407328	-0.259369	-0.070767	0.186053	1.0935	1.6752	-1.08644	0.632386	-0.415578	1.09666	-0.134583	0.348713	-0.146543	-0.189158	0.527255	-0.265913	0.0314242	-0.0876684	0.405809	-0.278688	-0.177552	0.765191	-0.415655	-0.236209	0.967371	-0.312872	-0.123044	0.336121	-0.488394	0.487166	0.036456	0.191682	-0.330714	-0.222927	-0.070214	0.0257823
254.24467__436.02	-1.53905	-0.707445	-0.60729	-0.353289	-0.229779	0.0151343	0.397459	-1.14903	0.161279	-0.00603543	0.289442	1.03626	0.363695	0.349062	0.664907	0.0711385	0.381206	0.455444	0.449506	0.169301	0.426952	-0.184028	0.15646	-0.17445	-0.25937	-0.554035	-0.305212	0.548505	0.304447	-0.400352	-0.293713	-0.153822	0.00739607	-0.220892	-0.137249	-0.352756	0.157334	-0.165223	0.093822	-0.460289	-0.216145	-0.11417	0.260796	0.459247	-0.0174161	-0.232582	0.0620464	-0.414866	0.134346
254.24525__419.88	-1.73824	-0.722588	-0.647492	-0.323509	-0.22161	-0.0128783	0.456298	-1.23252	0.15185	-0.0614623	0.25303	1.09957	0.327219	0.401288	0.860547	0.188315	0.505565	0.476163	0.454446	0.273558	0.464649	-0.151952	0.20241	-0.230834	-0.362365	-0.616427	-0.411413	0.482275	0.258655	-0.452299	-0.414624	-0.174917	-0.0252436	-0.263765	-0.244754	-0.454053	0.0808805	-0.2364	-0.0139034	-0.48322	-0.150744	-0.0724043	0.118276	0.553669	-0.069244	-0.298677	-0.0137621	-0.489335	0.12593
254.2453__430.02	-1.87908	-0.673374	-0.542021	-0.244732	-0.147667	0.0409957	0.407717	-1.92963	0.163061	-0.015261	0.316249	1.02392	0.360944	0.332024	0.744243	0.178283	0.474197	0.375803	0.375347	0.245006	0.463406	-0.183514	0.130057	-0.291829	-0.331426	-0.598136	-0.391113	0.504409	0.331986	-0.404317	-0.427632	-0.0792371	0.0652151	-0.199277	-0.233662	-0.417435	0.074486	-0.234124	0.0821658	-0.329603	-0.210965	-0.106916	0.186172	0.498078	-0.00428438	-0.182279	0.0284937	-0.4032	0.136347
254.24657__414.78	-1.49201	-0.798931	-0.687092	-0.407805	-0.295926	-0.0479658	0.419269	-1.07061	0.113425	-0.110045	0.199707	1.10258	0.367943	0.528804	0.870508	0.177572	0.527684	0.460712	0.476263	0.274254	0.536073	-0.149861	0.229156	-0.201871	-0.314852	-0.643992	-0.354711	0.481355	0.348095	-0.44905	-0.418544	-0.134969	0.00358129	-0.317723	-0.174288	-0.476064	0.0305646	-0.223791	0.103181	-0.43795	-0.219741	-0.161603	0.166756	0.540376	-0.0686341	-0.311337	-0.0910131	-0.562005	0.119508
254.24763__424.32	-1.70194	-0.768093	-0.601907	-0.350392	-0.24453	0.0336169	0.446444	-1.36382	0.186133	-0.0637356	0.254205	1.07655	0.340031	0.451986	0.779039	0.107409	0.448176	0.4653	0.466762	0.23797	0.471036	-0.129835	0.156851	-0.178343	-0.378742	-0.667959	-0.362718	0.476086	0.265431	-0.546267	-0.395711	-0.161987	0.0604013	-0.245104	-0.166658	-0.454017	0.103593	-0.239811	0.0514505	-0.3907	-0.124045	-0.0593221	0.16769	0.551782	0.0449143	-0.248027	0.025248	-0.460849	0.148218
254.24811__513.78	-2.93279	-0.422463	-0.363812	-0.187562	-0.0189144	0.279473	0.524688	-2.23469	0.287379	0.130371	0.447197	0.946144	0.443276	0.587587	0.605622	0.298542	0.270014	0.123506	0.24123	0.137185	0.160786	-0.0456854	-0.0447372	-0.281588	-0.292529	-0.652552	-0.165835	0.430587	0.315961	-0.272172	-0.177675	-0.0998837	0.199651	-0.161948	0.0610926	-0.132552	0.0632847	-0.205562	-0.0592449	-0.0858922	-0.176643	-0.403733	0.246504	0.371922	0.20347	-0.443489	0.330197	-0.325012	0.285541
254.82074__39.48	0.177322	-0.137004	-0.539791	0.299908	-0.422159	-0.178061	-0.139701	0.0760491	-0.12916	-0.559872	0.0599425	-0.337346	0.0156214	-0.209097	0.116886	-0.105817	-0.0340366	0.192818	0.127769	-0.679546	0.0621951	0.237338	-0.230576	-0.0222451	0.416342	0.0308041	0.303425	0.231931	-0.136451	-0.161391	-0.211612	-0.0690504	-0.286609	-0.0476624	-0.348788	0.179304	-0.214953	-1.07666	-0.302359	-0.470852	0.298529	-0.227233	-0.33742	0.19577	-0.46705	-0.103992	-0.350673	0.118052	0.27825
256.0856__466.92	-1.07357	-0.0838313	-0.233431	0.121603	0.0667848	0.488263	0.641896	-0.392996	0.370072	0.482945	0.687297	0.493627	-0.0963164	0.293385	0.248542	0.290181	0.180899	0.206206	0.345635	0.249327	-0.104024	-0.0144599	-0.278186	-0.295496	-0.183194	-0.447602	0.0037962	0.332618	0.345933	0.114795	-0.00184702	0.145543	0.290414	-0.16553	0.0782634	0.0746803	-0.12565	0.111413	-0.358646	0.114718	-0.312735	-0.849993	-0.00873548	0.26759	0.270036	-0.212832	0.323376	-0.553058	0.157298
256.08685__463.02	-0.971783	-0.0633991	-0.187312	0.209243	0.371664	0.458686	0.711509	-0.368193	0.494145	0.482509	0.614744	-0.0834626	-0.620076	-0.483538	-0.205407	-0.201644	-0.152489	0.367659	0.370769	0.180654	0.158287	0.163536	-0.124034	-0.136661	-0.237131	-0.491754	-0.0856013	0.173209	0.273989	-0.0138237	-0.00156695	-0.02495	0.301555	0.00668827	0.20175	0.093141	-0.0037783	0.160346	-0.105718	0.121158	-0.100818	-0.461426	0.0967553	0.286215	0.164923	0.139228	0.292728	-0.585357	0.00594722
256.17258__151.38	0.427099	0.649825	0.493583	0.645877	-0.591476	-0.518826	-0.349385	-0.402498	-0.34975	-0.561536	0.372617	-0.469879	-0.724181	-0.745796	-0.0585943	-0.251282	0.0617813	0.440494	0.337614	0.399552	0.489116	0.213379	0.41508	-0.370525	0.760621	0.60212	0.337798	-0.165091	0.356673	0.354494	-0.67393	0.290862	-0.230441	-0.4691	-1.12112	-0.365676	-0.895832	-0.668199	-0.886892	-0.253258	-0.748186	-0.00486254	-0.53303	-0.0786983	0.21333	0.396164	0.179354	0.188198	0.311478
256.17441__148.02	0.563013	0.52694	0.499438	0.910445	-0.251493	-0.116928	-0.304652	-0.359923	-0.225057	-0.410133	0.236865	-0.538555	-0.64378	-0.517001	-0.179297	-0.0710059	0.150728	0.39233	0.260692	0.334205	0.589274	0.247594	0.365816	0.0493951	0.290891	0.371419	0.159026	-0.194281	0.217715	0.238799	-0.215543	0.371941	-0.144762	-0.457703	-0.947019	-0.650374	-0.528077	-1.48243	-0.617817	-0.363395	-0.927478	-0.255941	-0.365045	-0.236808	0.0753373	0.12688	-0.0602683	-0.0460184	0.159614
256.26202__544.5	-3.57389	-0.593908	-0.405518	-0.144299	0.0104116	0.292659	0.544675	-2.86477	0.319421	0.0497355	0.452114	0.813744	0.199211	0.266195	0.498211	0.140263	0.247995	0.310329	0.446971	0.212169	0.22517	-0.128574	0.031332	-0.282157	-0.342036	-0.628255	-0.242377	0.499591	0.345438	-0.270021	-0.2099	-0.0734264	0.244003	-0.159928	0.0736654	-0.159632	0.117805	-0.233865	0.00943077	-0.176394	-0.228681	-0.383199	0.240979	0.42871	0.176208	-0.15905	0.32543	-0.375156	0.259216
256.26361__550.98	-0.475421	-0.672335	-0.554323	-0.218467	-0.0555195	0.242337	0.538806	-0.135554	0.289913	0.0589984	0.436029	0.802211	0.15767	0.361455	0.510288	0.148662	0.26356	0.244768	0.353709	0.0866549	0.121615	-0.182599	-0.0322623	-0.284321	-0.630447	-0.968575	-0.486281	0.480931	0.288368	-0.538586	-0.453449	-0.177454	0.250812	-0.190896	0.0507977	-0.237648	0.0889749	-0.303042	-0.0319416	-0.250505	-0.246369	-0.44973	0.163094	0.422572	0.165432	-0.225141	0.219562	-0.530997	0.19669
256.81866__39.54	0.160442	-0.0280225	-0.539431	0.297097	-0.230425	-0.171158	-0.0238408	-0.0471958	-0.155097	-0.656564	0.10779	-0.246759	-0.0169647	-0.202379	0.151728	-0.0963334	-0.00620879	0.14631	0.0160488	-0.800568	-0.0739154	0.176188	-0.366587	-0.0746626	0.344548	0.190421	0.31701	0.205644	0.0185714	-0.0302323	0.0198632	-0.10873	-0.278286	0.0399617	-0.390506	0.146945	-0.255348	-0.977817	-0.150805	-0.550369	0.295712	-0.239587	-0.17222	0.211318	-0.611744	0.0113589	-0.214233	0.231289	0.145218
258.10406__46.68	0.10923	-0.238534	0.527335	-0.0923859	-0.226486	-0.125863	-0.204127	-0.120273	-0.16599	0.0297795	0.407151	-0.167433	-0.227792	-0.206398	-0.931643	-0.239976	-0.695388	-0.197442	-0.250433	-0.219647	-0.279742	0.0366395	0.031275	-0.200124	-0.524081	-0.570738	0.292604	0.0127346	-0.204504	-0.311565	-0.27481	0.0451144	-0.285172	-0.330181	0.051845	0.0622139	-0.0476629	-0.460095	-0.744706	-0.676794	-0.254063	0.402885	-0.0702736	-0.434336	0.153063	-0.199286	-0.21862	0.251538	0.332329
258.62122__457.32	-0.0452875	0.62642	0.0982442	-0.160706	0.0569049	-0.228575	0.143356	0.0823659	0.0200226	0.369853	0.0810897	-0.515614	0.316071	-0.22386	-0.0922198	-0.0844712	0.188863	-0.467883	-0.0801365	-0.17204	-0.423445	-0.356233	-0.295182	-0.0527261	0.270135	0.242005	-0.357893	-0.434137	0.126036	-0.130287	-0.150053	0.677706	0.164217	0.266861	-0.1103	0.986652	-0.0471006	-0.34983	-0.339718	0.466066	0.11192	0.194969	0.483319	-0.545197	-0.334969	-0.0606011	-0.144577	0.214605	0.184761
258.62537__449.58	-0.0831377	0.102809	0.0741499	-0.162517	-0.0877374	-0.0957023	-0.182892	-0.189685	-0.0838924	0.221347	0.125949	-0.468827	0.290817	-0.386483	-0.0357889	-0.0554806	-0.131387	-0.343797	0.0261662	0.00146558	-0.0742741	-0.380345	-0.349089	-0.208321	0.400662	0.219762	0.0875088	0.250373	-0.0326456	-0.168091	-0.106384	0.338985	0.159704	-0.0524614	-0.236226	0.725195	-0.227523	-0.563723	-0.352337	0.299501	-0.0795493	-0.194916	0.280348	-0.670376	-0.199734	0.035814	-0.0399462	0.321139	0.821199
258.64963__445.56	0.275071	0.0150017	0.388972	-0.0812965	-0.252479	-0.163136	-0.541214	-0.0104519	-0.232927	0.47585	0.375948	-0.559069	0.668661	-0.381672	-0.300043	-0.049853	-0.132552	0.202688	-0.0540498	-0.213599	0.594971	0.316494	-0.431623	-0.343443	0.0666247	0.101745	0.280599	0.562731	-0.212112	-0.36528	0.13191	-0.100015	0.515355	0.0390723	0.041871	0.378574	-0.205739	-0.563678	-0.286359	-0.0868162	-0.0158976	-0.403187	0.24599	-0.679047	-0.376032	-0.0642481	0.415604	0.770539	1.09984
258.8161__39.6	0.164015	-0.0528234	-0.623208	0.377005	-0.253642	-0.0572667	0.00136532	0.0103129	-0.0726324	-0.532585	0.244033	-0.222561	0.068687	-0.188232	0.199213	-0.0619101	0.0981876	0.229472	0.113021	-0.80936	0.0110255	0.127671	-0.344273	0.0313109	0.325644	0.0338408	0.311622	0.176299	-0.131381	-0.167292	-0.100988	-0.226564	-0.166803	0.0146915	-0.573332	0.0863327	-0.484322	-1.1439	-0.33664	-0.500547	0.109762	-0.436389	-0.1293	0.161216	-0.591643	-0.0374463	-0.316471	0.104939	0.225475
259.20355__453.96	-1.99671	-0.0060051	-0.134474	0.169722	-0.0144112	0.0241105	0.209481	-1.3732	0.155801	-0.176849	-0.126641	0.66168	0.402709	0.316442	0.0889528	0.159186	0.302075	0.163776	0.292411	-0.173389	0.0709659	-0.0981267	0.152608	0.107713	-0.38491	-0.461185	-0.171587	-0.0220096	0.142047	-0.120197	-0.104564	-0.0957913	0.152774	0.0465101	0.111977	-0.000470846	-0.138548	0.0279354	0.0872996	-0.286534	-0.0715215	0.0612841	0.195219	0.294365	0.129782	-0.141034	-0.0273489	-0.047957	-0.244381
259.63187__486.54	-0.367302	-0.113779	0.127564	-0.416482	0.0374614	-0.195522	-0.671006	-0.487721	0.0748322	0.539684	0.0857594	-0.398341	0.147473	-0.52022	-0.264116	-0.0187924	-0.162018	-0.247605	-0.249387	-0.0236759	-0.174683	-0.413817	-0.191705	0.0859105	0.0215182	-0.132472	-0.243723	-0.147662	-0.194049	-0.232058	-0.296891	0.378419	0.236059	-0.247301	-0.210858	0.765942	-0.127084	-0.169646	-0.644229	-0.0432943	-0.332485	-0.383254	0.39014	-0.796327	-0.23633	-0.633862	-0.330567	0.175823	0.73679
259.63904__470.82	0.520626	-0.18836	0.508238	0.115731	-0.0547973	-0.33548	-0.296293	0.183263	-0.523755	0.0982214	0.0109168	-0.571018	0.266438	-0.108819	-0.119312	0.102912	-0.227156	-0.0979072	-0.129947	-0.437669	-0.0429344	0.268411	0.204973	-0.0928274	-0.122523	0.289966	0.349648	0.188287	-0.137197	-0.159591	-0.12228	-0.0817802	-0.0123422	0.0475795	0.118999	0.242878	-0.0559829	-0.526889	-0.34263	-0.282727	0.140942	-0.0720992	0.120856	-0.624649	-0.197088	-0.0935761	0.0192498	0.457789	0.573334
259.64996__492.36	0.463164	0.0983081	0.423238	0.324833	-0.148876	-0.192174	-0.289971	0.189346	-0.0869377	-0.188129	-0.403312	-0.925979	0.0758817	-0.209114	-0.200868	-0.17063	0.129703	-0.306133	-0.0899616	-0.578864	-0.306067	0.214227	0.344382	-0.109833	-0.125668	0.284461	0.0857974	0.0698588	-0.0802988	-0.452326	-0.241545	-0.297777	-0.633681	-0.349812	0.0615232	0.188829	-0.353424	-0.57301	-0.414111	-0.125515	-0.045798	-0.14161	0.15812	-0.468688	-0.0323759	-0.0780144	0.0970661	0.581828	0.74268
259.65613__480.9	0.126875	0.148825	-0.0234724	0.0953178	0.148189	0.152003	0.142304	0.326583	0.263134	-0.203461	-0.402603	-0.0834773	-0.097204	0.0340553	-0.130668	-0.0695776	0.191146	0.126406	-0.184901	0.209571	-0.235098	-0.0656026	-0.149874	0.0521116	0.0742499	0.154803	-0.0574057	-0.335003	-0.276026	0.215079	0.304219	0.192248	0.0124839	0.0839601	-0.05389	-0.158684	0.127833	0.478893	0.0413091	0.0649608	-0.148522	0.00997762	0.0405748	0.202384	0.245373	0.258564	-0.137397	-0.165315	-0.529784
259.72797__504.54	-1.18159	-0.568307	-0.443405	-0.00312517	0.142392	0.248093	0.485271	-2.18795	0.3766	-0.0270956	0.668016	1.30446	0.658831	0.703321	0.853432	0.357271	0.453259	0.0218935	0.285912	0.154339	0.266567	-0.0384749	-0.0423321	-0.437606	-0.256283	-0.756098	-0.101346	0.404525	0.266657	-0.249525	-0.301487	-0.0781968	0.289952	-0.404216	-0.056075	-0.319797	-0.151439	-0.128976	0.0274817	-0.262252	-0.313961	-0.36897	0.236389	0.372726	0.202362	-0.59292	0.546402	-0.30112	0.327272
260.04364__56.88	0.20295	-0.558088	0.198101	-0.587206	-0.710898	-0.742229	-0.267694	0.316226	-0.447635	-0.096853	-0.311243	-0.0861393	0.0730896	-0.861757	-0.806275	0.366042	-0.199086	-0.0578301	0.0400184	-0.102322	-0.012786	0.221995	-0.300568	-0.68864	-0.685266	-0.0730469	0.459547	0.623177	-0.325987	-0.753777	-0.16047	-0.248035	0.123973	-1.04805	-0.605647	-0.382385	-0.377241	-0.837748	-0.441584	-0.534763	-1.21877	0.0907575	-0.72454	-1.91156	-0.33029	-0.398366	0.0485448	0.976991	0.459993
260.0791__355.56	0.921211	-0.585786	-0.166181	1.68568	0.577239	-0.790576	-0.268761	0.470751	-0.629225	-0.738241	0.0422619	0.450147	0.369282	-0.0535649	-0.197963	0.317771	-1.17803	1.03202	0.435604	-0.37375	0.178837	1.02775	1.86484	0.64271	0.687396	0.0248197	0.199178	0.157184	0.519381	0.728656	-0.310482	-0.0791409	-0.276386	0.820855	-0.256524	0.258757	0.273601	0.557315	-0.440182	-0.0656269	0.322043	0.869448	0.246408	0.186896	1.079	0.80211	0.256709	-0.594505	0.0309034
260.15039__110.46	0.367598	0.51537	0.262104	-0.288353	-0.285285	-0.259071	-0.502013	-0.0939403	0.0772027	-0.691116	0.704346	-0.300927	-0.520332	-0.381945	0.000603701	-0.157321	-0.163283	-0.309875	-0.286284	-0.149561	0.415849	-0.0348859	-0.0193412	-0.0602993	0.517923	0.49061	-0.0203068	-0.780315	0.632054	0.382202	0.502129	0.48816	0.015441	-0.152101	-0.915329	-0.51156	-0.867464	-0.83197	0.0879724	0.4198	-0.523476	0.820327	0.433838	-0.350973	0.765195	-0.712885	-0.726334	0.32291	-0.258202
260.18365__269.52	-0.205038	0.496368	-0.151558	0.187877	-0.0824866	0.235414	-0.0307891	0.049015	-0.201971	-0.111008	-0.306245	0.096921	-0.094073	-0.493189	0.34352	0.0405216	-0.0419407	0.316818	-0.275561	-0.330769	0.600994	-0.221865	0.360641	0.289249	0.874929	0.504836	0.408041	0.00655374	0.770891	0.114337	0.0421946	0.100408	0.054379	0.15999	0.196686	-0.448854	-0.06124	0.290655	0.395478	-0.45731	0.324197	0.344895	-0.347095	0.11538	-0.351594	0.925947	0.613306	0.523667	0.636489
260.63971__456.42	0.790665	0.0616125	0.893082	0.347996	0.147703	-0.478956	-0.608521	0.369927	-0.478564	-0.0968415	-0.1577	-0.94282	-0.338989	-0.0567195	-0.896389	-0.19277	-0.163844	-0.141017	-0.155263	-0.7002	0.115314	0.31223	0.0653112	0.00709793	0.0985707	0.407915	0.622807	-0.49754	0.23573	-0.00796785	-0.101598	0.0323997	0.0560432	0.356975	0.279232	0.234116	-0.0186132	0.045979	0.126704	-0.420101	0.116123	-0.0200419	-0.161083	-0.468414	-0.000674533	0.0645349	-0.201575	0.101604	0.236512
260.64258__447.6	0.233646	-0.265422	0.661579	0.222544	-0.136513	-0.384956	-0.524152	-0.00804996	-0.490712	-0.587195	-0.000142991	-0.459161	-0.102118	0.112054	-0.21199	-0.0207591	-0.126346	-0.204367	-0.185537	-0.480532	0.169094	0.252644	0.0854398	-0.0183385	0.00196405	0.375545	0.427171	-0.194092	0.0291719	0.0487478	-0.218011	-0.0052708	-0.20215	0.0169526	-0.0913338	0.0708271	-0.0390842	-0.4437	-0.203678	-0.534362	0.154561	0.0242669	0.0377227	-0.374697	0.333145	0.056669	0.0719413	0.154212	0.366779
261.01004__40.74	-0.0827379	0.0348214	-0.47848	0.149812	-0.0221438	-0.0718536	0.000626223	-0.0590321	-0.0047468	-0.0699692	0.065371	0.176139	0.122882	-0.0575542	-0.0648286	0.502967	-0.0472588	0.122708	0.264428	0.211197	0.606374	0.0976021	0.177258	0.0148167	0.121109	-0.158975	-0.100153	-0.0545375	0.0422141	0.475337	-0.038381	0.191506	0.638421	-0.099226	0.0484312	0.0773371	0.0655066	-0.227276	-0.168045	-0.0220801	0.00548934	0.160623	0.0638082	-0.00580281	-0.183008	0.0830777	-0.189114	-0.190756	-0.0198274
261.12897__148.26	0.771427	0.745542	0.665823	0.865775	-0.40569	-0.391226	-0.371879	-0.351543	-0.349922	-0.281072	0.381237	-0.462543	-0.627548	-0.51026	-0.180053	-0.125703	0.0584461	0.365125	0.00474572	0.295114	0.494346	0.310978	0.3855	-0.0818509	0.515503	0.346225	0.306218	-0.0600515	0.216992	0.115555	-0.309504	0.295122	-0.322649	-0.445102	-1.25185	-0.503852	-0.57605	-1.73274	-0.699936	-0.324615	-0.732972	-0.278137	-0.42502	-0.183032	0.13677	0.209197	-0.00905965	-0.00794265	0.278095
261.13101__145.26	0.573867	0.551312	0.601983	0.796556	-0.277304	-0.333914	-0.241814	-0.279143	-0.224947	-0.267281	0.260964	-0.349663	-0.514254	-0.353459	-0.222074	0.000401171	0.18143	0.316699	0.0520932	0.342008	0.440406	0.325076	0.395281	-0.110696	0.299526	0.0879864	0.241526	-0.133166	0.163461	0.0666743	-0.3493	0.256195	-0.337814	-0.337151	-0.890942	-0.419022	-0.342434	-2.57858	-0.487698	-0.25635	-0.556224	-0.344966	-0.372631	-0.186211	0.196517	0.160206	-0.0618217	0.0354539	0.174164
261.13135__66.24	0.233674	0.215166	-0.00307337	0.089849	-0.191802	0.207429	0.00151075	0.352223	0.0123941	-0.0836446	-0.0496003	-0.226167	-0.211113	-0.072834	0.265221	0.171951	0.297494	0.212497	-0.0549305	0.193745	0.369003	0.373359	0.281013	0.275985	-0.355493	-0.329631	-0.101591	0.00260128	-0.0970027	-0.268996	-0.292124	0.0840371	-0.319096	-0.324797	-0.009627	-0.210252	0.247524	-3.07451	-0.0733776	0.166134	-0.0254254	-0.744007	-0.0982052	-0.143641	0.264154	0.0056966	-0.134221	-0.0080806	0.251562
261.1319__141.96	0.54578	0.491869	0.614276	0.593714	-0.264691	-0.193776	-0.162019	-0.0965063	-0.149227	-0.19182	0.184369	-0.245134	-0.319587	-0.330921	-0.191257	0.0253241	0.167919	0.320201	-0.0327344	0.269671	0.442046	0.347384	0.359318	-0.00827502	0.192888	-0.0530208	0.0752676	-0.140431	-0.000818954	-0.202421	-0.368977	0.178788	-0.30705	-0.386722	-0.65803	-0.359527	-0.110549	-3.0684	-0.387678	-0.242029	-0.375956	-0.308598	-0.26653	-0.132178	0.208315	0.150319	-0.00109068	0.0114939	0.135535
261.20132__43.14	0.244887	0.661801	0.262145	-0.216708	0.553685	-0.569244	-0.417245	0.269946	0.83736	0.387114	0.299979	0.466259	-0.833612	0.631111	0.117177	0.00921101	-2.45918	-0.377385	0.30552	-0.392208	0.196105	-0.0256684	-0.957946	0.552206	0.609607	0.0875635	0.0499981	-0.678974	-0.78211	0.305594	-0.614495	0.791646	-0.0769479	-0.8717	-0.117722	0.58135	0.0789531	0.890838	-0.40611	-1.19977	-1.59594	0.121283	0.0673864	-0.267498	0.0160729	0.653936	0.298337	0.683522	-0.572975
261.21939__372.84	-1.34054	-0.508543	-0.408098	-0.226783	-0.0969633	-0.114034	0.338557	-1.95582	0.0890833	-0.0471871	0.19255	0.597588	-1.15873	0.112857	0.270908	0.122685	0.396205	0.444984	0.323346	0.078575	0.317095	-0.0446282	0.214705	-0.130128	-0.160208	-0.469355	-0.248633	0.499939	0.394037	-0.267271	-0.221994	0.0837972	-0.029818	-0.337411	-0.284106	-0.205442	0.0813621	-0.200229	-0.0763206	-0.273863	-0.059143	-0.0793208	0.18453	0.469853	0.168979	-0.403034	-0.054698	-0.403138	0.253639
261.21982__468.06	-1.59207	-0.50777	-0.407093	-0.261252	-0.127281	0.341243	0.516791	-0.858543	0.259542	0.118087	0.444123	0.917277	0.336548	0.384677	0.609707	0.197107	0.252834	0.450829	0.519119	0.187347	0.266	-0.117984	0.0265959	-0.0724385	-0.150168	-0.567522	-0.155611	0.502939	0.316425	-0.20126	-0.221448	-0.109827	0.201244	-0.296514	-0.041764	-0.380446	-0.106423	-0.10714	-0.017742	-0.338066	-0.096006	-0.281144	0.111398	0.389377	0.120241	-0.207045	0.361465	-0.464745	0.116001
261.22015__476.22	-2.25706	-0.528559	-0.493948	-0.234866	-0.0150054	0.25678	0.516074	-2.13019	0.339525	-0.0226851	0.449083	0.980482	0.269007	0.368184	0.500653	0.0812498	0.248675	0.507022	0.421845	0.263356	0.297323	-0.0855356	0.0662798	-0.194428	-0.245107	-0.638222	-0.308733	0.434424	0.245963	-0.292636	-0.338521	-0.0907295	0.190543	-0.0694754	0.0273445	-0.292605	0.193355	-0.0763904	0.0957237	-0.238049	-0.187148	-0.139008	0.183106	0.418176	0.0481988	-0.23611	0.117468	-0.612092	0.180252
261.67331__420	-1.6603	-0.462514	-0.41502	-0.161992	-0.036983	0.258462	0.334756	-2.75147	0.172834	0.036096	0.395598	0.744171	0.304878	0.194758	0.484376	0.218026	0.19363	0.526346	0.481333	0.0835797	0.383955	-0.0828274	-0.0314236	-0.307649	-0.0321915	-0.259337	-0.0673378	0.513092	0.233365	-0.274184	-0.47182	-0.121176	0.0955848	-0.131008	0.147927	-0.282201	-0.0206709	-0.301079	0.00633625	-0.0532147	-0.0218414	-0.118607	0.252969	0.435749	0.228166	-0.141996	0.213682	-0.281799	0.317595
262.17776__370.5	-1.61842	-0.649414	-0.595869	-0.039963	-0.104185	0.141437	0.518465	-1.43482	0.256209	-0.181475	0.419815	1.03223	0.297813	0.279664	0.386789	0.159896	0.244596	0.227076	0.591196	0.160418	0.41289	-0.0936157	0.0110913	-0.539485	-0.346075	-0.652074	-0.341715	0.668924	0.525481	-0.306449	-0.380731	0.0688006	0.158403	-0.485935	-0.0881633	-0.406651	-0.0120343	-0.0596624	-0.168162	-0.481649	-0.378638	-0.142249	0.309747	0.632577	0.211847	-0.309485	0.468972	-0.502903	0.363808
262.57431__358.32	0.852951	-0.233625	0.238207	0.81071	0.507312	-0.379062	-0.410125	0.243932	-0.923837	-0.0883325	0.786302	-0.0375399	-0.174456	0.00789742	-0.26166	0.296501	-0.558313	0.385239	-0.0645344	0.2136	0.101738	0.385687	0.483504	0.117439	0.385798	-0.0453324	0.0837798	-1.15477	0.443323	0.329001	0.146333	0.277661	0.109462	0.479885	-0.234591	0.0313576	-0.0870777	0.188901	-0.647983	-0.0792659	0.169286	1.49434	0.18664	0.192763	0.748902	0.273704	-0.0258268	-0.0754628	0.0907388
263.00626__40.8	-0.0567589	0.0198315	-0.402758	0.169073	-0.270087	-0.275435	0.103134	0.0727199	0.177736	-0.14349	0.255618	0.145029	0.0563777	-0.345558	-0.0176295	0.485343	-0.224007	0.189092	0.336024	0.0708605	0.582911	0.00245217	0.184435	-0.0100769	0.0703317	-0.344773	-0.206601	0.0343865	-0.0876256	0.431331	-0.347712	0.090495	0.802106	-0.22829	0.15431	0.0484112	0.0314638	-0.300762	-0.385187	-0.0184061	-0.187143	0.261947	-0.0874872	0.107301	-0.203266	0.0948326	-0.249725	-0.291649	-0.0392928
263.08719__355.62	0.715557	-0.533712	-0.0457067	1.46772	0.416844	-0.641802	-0.271814	0.366255	-0.644624	-0.365722	0.0827137	0.322331	0.234595	-0.0176945	-0.228297	0.18588	-1.42153	0.814671	0.380893	-0.235694	0.1175	0.795705	1.68839	0.429617	0.474359	-0.0111993	0.0748384	-0.0154688	0.368252	0.573098	-0.237156	-0.0142603	-0.142972	0.691562	-0.173365	0.247505	0.270742	0.455981	-0.439587	-0.052663	0.204653	0.669231	0.265816	0.165587	0.87383	0.714275	0.22172	-0.461951	-0.00409742
263.194__42.12	0.136445	0.504165	0.251535	0.277742	-0.127223	0.237093	-0.14464	-0.201697	0.432052	0.261559	0.311869	0.0846677	-0.499343	-0.278055	0.0253538	-0.612516	-0.711248	0.314198	0.70277	-0.362433	-0.384373	-0.367176	0.312639	0.306169	0.228551	-0.378463	0.0584621	-0.225127	-0.07735	-0.0513179	-0.742043	0.54757	-0.787499	-1.42245	-0.283859	0.520684	0.0760017	0.0683766	-0.711004	-0.42905	-0.340825	0.59022	0.216391	-0.00318682	-0.666064	-0.464516	0.304276	-0.261598	-0.468695
263.20331__406.92	-1.78817	-0.369279	-0.411406	-0.206499	-0.347655	0.00639375	0.140983	-1.28481	0.12634	-0.0320935	0.0976172	1.03972	0.975628	0.682545	0.466626	0.377351	0.319505	0.290662	0.245229	0.0550486	0.349402	-0.0463236	0.239198	0.00100663	0.318007	0.216278	-0.128033	0.451024	0.317955	-0.268851	-0.14181	0.118445	0.112691	-0.217448	-0.0515675	-0.672797	-0.0148106	-0.440198	0.156495	-0.14612	-0.0820346	-0.00175377	-0.0593237	0.330358	-0.174453	-0.194454	0.0282602	0.00106021	0.147663
263.23419__455.16	-2.29959	-0.313976	-0.222636	-0.041372	-0.216652	-0.0769786	0.0505985	-2.28356	0.0481212	-0.275625	-0.133438	0.889616	0.547895	0.478776	0.581961	0.213709	0.374229	0.219373	0.350251	0.0366155	0.306091	-0.0869253	0.278998	0.064164	-0.201855	-0.307123	-0.0567924	0.403597	0.237855	0.00175326	-0.146764	0.0474979	0.00193487	-0.183048	-0.14239	-0.174253	0.0917283	-0.363988	0.103423	-0.33974	0.0023764	0.00236918	0.231239	0.413283	0.176327	-0.0767441	0.113803	-0.0963799	0.0813246
263.23459__461.94	-1.55548	-0.521359	-0.462398	-0.143212	-0.0291668	0.295213	0.607292	-0.940752	0.294363	0.203142	0.489263	1.01171	0.306197	0.529655	0.672502	0.308598	0.33333	0.342075	0.470764	0.14179	0.232203	-0.0520429	-0.0784747	-0.282134	-0.222503	-0.621594	-0.173374	0.436417	0.396348	-0.13346	-0.243339	-0.0543403	0.200195	-0.244036	0.00879001	-0.137005	-0.0139214	-0.18922	-0.135457	-0.183879	-0.227234	-0.839856	0.142368	0.448779	0.14126	-0.332003	0.347705	-0.459713	0.223079
263.23566__525.06	-0.650415	-0.511712	-0.707617	-0.450528	0.0237053	0.364104	0.876988	0.0395153	0.495075	0.26907	0.551958	1.17213	0.140349	0.347419	0.277085	0.10313	0.160706	0.533321	0.4831	0.341095	0.305083	-0.0695996	-0.203695	-0.291226	-0.648232	-0.908197	-0.417556	0.426545	0.355993	-0.441734	-0.232345	-0.189729	0.434388	-0.307013	0.0938872	-0.32802	0.174748	-0.171672	0.0715748	-0.0147366	-0.264387	-0.676143	0.222868	0.569587	0.200535	-0.344117	0.177247	-0.636284	0.0808674
263.23654__443.46	-1.94436	-0.690004	-0.520205	-0.316641	-0.230078	0.0408257	0.33385	-1.51426	0.140732	-0.083582	0.201703	1.07173	0.390249	0.39984	0.731006	0.153835	0.41266	0.458043	0.432512	0.246328	0.440759	-0.147482	0.185654	-0.177635	-0.299934	-0.572737	-0.287943	0.470176	0.26107	-0.367897	-0.372526	-0.122781	0.0576215	-0.246022	-0.182669	-0.333614	0.077077	-0.277402	0.0931424	-0.328005	-0.141379	-0.165134	0.207464	0.472045	0.0831772	-0.212284	0.0489969	-0.409219	0.127798
263.23703__491.88	-1.42706	-0.628166	-0.616868	-0.198671	-0.0554695	0.28901	0.688401	-1.02612	0.27496	0.102216	0.506898	1.0345	0.213458	0.391366	0.71275	0.148688	0.380113	0.446967	0.519012	0.239289	0.283786	-0.126386	0.0612637	-0.357945	-0.313838	-0.681285	-0.197143	0.594062	0.50129	-0.392023	-0.25314	-0.0265542	0.161269	-0.299061	-0.0353964	-0.289609	0.0288064	-0.182093	-0.0629245	-0.284338	-0.297557	-0.505598	0.169716	0.531433	0.143346	-0.282135	0.307559	-0.604042	0.261756
263.23776__528.96	-0.262952	-0.469183	-0.509771	-0.391177	-0.06971	0.336844	0.686247	0.540811	0.44234	0.0086961	0.519491	1.21489	0.331536	0.56259	0.737334	0.1434	0.209736	0.31917	0.347195	0.437463	0.18851	-0.21052	-0.207935	-0.404092	-0.25381	-0.761176	-0.272913	0.547245	0.388935	-0.207037	-0.30073	-0.0931396	0.305466	-0.20128	0.0384713	-0.379893	0.031224	-0.235782	0.054456	0.434225	-0.245779	-0.46079	0.0683764	0.443366	0.166172	-0.385305	0.15336	-0.595694	0.101188
263.37186__454.92	-0.970946	0.427529	0.487427	-0.307131	0.164492	-0.248904	-0.343626	0.0774628	-0.169501	0.6631	0.674264	0.029141	0.183488	0.654892	0.207933	0.255659	-0.548341	-0.659742	-0.271645	-0.415773	-1.93641	0.739564	-0.042208	0.353899	0.104509	-0.0634174	-0.00739423	0.705592	0.613291	0.537866	0.0653259	0.57101	0.471629	0.169571	-0.20594	0.0218196	0.175038	0.0596247	0.318583	0.0320112	0.243483	-0.0243513	-0.066223	-0.382597	0.109452	0.0173899	0.120578	0.368911	0.428532
264.06116__284.52	0.953112	-0.748536	-0.839805	3.28429	-0.773416	0.529254	1.26575	-0.170855	0.45331	-0.649639	-0.73046	0.839171	-0.953721	0.156917	-0.619794	0.304171	-0.559936	1.64637	1.26432	-0.788872	0.418499	0.551631	0.488842	-0.900037	-0.40853	-0.333636	-0.669839	0.7065	-0.0717229	-0.50938	-0.39342	-0.330818	0.4244	-0.0910321	-0.296422	-0.669637	-0.0551181	-0.427701	-0.308112	-0.615637	-0.661856	-0.0789404	-0.159716	-0.659664	-0.15667	-0.160465	-0.254348	0.491399	0.263125
264.19089__353.22	-1.95838	-0.614056	-0.485146	-0.108167	0.00245503	0.0380955	0.487191	-1.64417	0.134989	-0.0647207	0.287134	0.900433	0.336049	0.409396	0.48611	0.21308	0.273771	0.233549	0.386025	0.131697	0.344404	-0.0848571	0.132226	-0.432035	-0.361181	-0.775597	-0.539086	0.372061	0.3076	-0.362627	-0.357297	-0.175449	0.00595178	-0.454958	-0.156175	-0.387823	-0.133353	0.0604317	-0.280141	-0.264977	-0.270009	-0.505198	0.121012	0.482921	0.139645	-0.484212	0.0330702	-0.658394	0.194583
264.19443__361.02	-2.13767	-0.494451	-0.362987	0.0696534	-0.210462	-0.0670504	0.182352	-2.25905	0.139568	-0.241575	0.126464	0.874234	0.301266	0.229506	0.555932	0.148749	0.21615	0.231184	0.496502	0.178335	0.412366	-0.111345	0.204599	-0.378383	-0.216002	-0.39657	-0.325435	0.470357	0.47255	-0.0693401	-0.255178	0.137815	0.0698025	-0.461389	-0.171089	-0.319131	-0.0623411	-0.290366	-0.167379	-0.336326	-0.26613	-0.190179	0.257258	0.589256	0.253495	-0.311225	0.255956	-0.380758	0.247469
264.23059__521.1	-2.33612	-0.628657	-0.432379	-0.153899	-0.0531508	0.201715	0.623673	-1.41677	0.316355	0.0716717	0.552888	0.826044	0.155742	0.20667	0.407597	0.0459078	0.237608	0.245839	0.506778	0.252763	0.281266	-0.168735	-0.000515853	-0.351969	-0.401564	-0.684615	-0.362189	0.587408	0.450995	-0.287186	-0.25689	-0.0277801	0.232289	-0.234982	0.00653905	-0.259712	0.0735593	-0.314311	-0.105663	-0.277539	-0.254057	-0.519903	0.173389	0.477814	0.201084	-0.258071	0.386809	-0.350112	0.273881
264.66266__382.5	-0.0522303	-0.210792	-0.0424686	-0.242268	0.261957	-0.052703	0.0830783	-0.114595	0.103135	0.236988	0.231987	-0.194439	-0.208862	-0.269058	-0.151051	-0.266503	-0.000792776	0.320332	0.0559189	0.367994	-0.0225415	-0.0310439	-0.0509978	-0.0418654	0.108445	-0.163717	0.0312281	-0.0143257	-0.169199	-0.591527	-0.376217	-0.308451	0.0121101	-0.0556957	-0.141655	0.226503	-0.0196387	0.0575164	0.488248	0.0577069	0.311422	-0.285215	0.360115	-0.0548426	-0.0900212	-0.300416	0.121607	0.205668	0.151858
264.84546__37.98	-0.0335136	0.109466	0.906798	-0.0272452	0.209502	-0.0604271	0.0584077	-0.00790136	0.0360155	0.958138	0.115007	0.0338378	-0.172155	-0.00134749	-0.0441179	-0.162099	-0.231768	-0.0413418	-0.170249	0.835886	-0.146624	-0.0755376	0.108966	-0.0454082	-0.0305076	-0.12234	-0.267816	-0.0786413	-0.151999	-0.239074	-0.0669501	0.129642	0.213663	0.190562	0.553531	0.109039	0.186941	-0.403728	0.403609	0.776116	-0.113415	0.011193	0.058533	-0.124954	0.891437	-0.0499151	0.0992373	0.019033	0.128525
265.01605__34.14	0.529906	0.122593	0.179481	-0.00320287	-0.111595	-0.161633	0.229724	-0.171799	0.00634798	-0.232985	0.557916	0.113027	-0.458983	-0.414387	0.0587544	-0.807941	-0.816368	-0.074044	0.181259	-0.127552	-0.0701222	-0.0525161	-0.0016399	-0.0930717	0.169883	-0.639643	0.378791	-0.422237	-0.48988	-0.591771	-0.237176	-0.577614	-0.761425	-0.233406	-0.360536	-0.304152	-0.197789	1.4391	-0.439987	-0.878857	-0.0611165	1.25138	-0.209421	0.422891	-0.129913	0.0374783	-0.228764	0.0934278	0.182056
265.02097__51.9	-0.149655	-0.0295598	-0.47269	0.1295	0.268143	0.106783	-0.0737548	-0.0346396	0.0833204	0.00972557	-0.0210166	0.162859	0.124152	0.127897	-0.0514646	0.736572	0.12077	-0.0258074	0.311343	0.209918	0.610418	-0.0102295	0.243221	0.0904974	-0.618919	0.0486818	-0.187309	0.0795214	0.392275	0.935987	0.136365	0.463887	0.7357	-0.0889544	0.138079	0.00111652	0.113197	-0.762768	0.103509	-0.0487368	-0.11255	0.0537526	0.073049	-0.13099	-0.0473404	-0.193837	-0.117709	-0.466276	-0.22624
265.0224__184.68	-0.176888	1.04555	-0.355089	-0.630388	-0.588764	0.0337562	-0.403347	0.55703	0.674909	0.474697	0.356	-0.243305	-1.05246	0.175791	-0.261275	0.194026	0.15694	0.0448859	-0.620634	-0.288871	-0.702676	0.0327065	-0.677276	0.651915	0.26887	-0.0248612	0.520605	0.553965	0.351475	-0.739264	-0.146638	-0.416201	0.196365	0.476856	0.151059	0.2186	0.307166	-1.39352	-0.00277087	1.08973	0.00249197	0.439095	-0.718502	-0.389429	0.00126577	0.129901	-0.142429	-0.259418	-0.0482454
265.13135__191.34	0.224081	0.0463662	0.194991	0.293423	-0.165832	-0.124988	-0.151727	-0.189273	-0.138072	-8.42366e-05	-0.0408045	-0.147212	-0.26287	-0.225587	-0.158067	-0.0890178	-0.0230497	-0.00720154	-0.271454	1.1446	-0.0640116	0.0505047	0.0219208	-0.159579	0.240629	0.238976	0.205215	0.101198	0.137541	0.201154	-0.0602915	0.364881	-0.156697	-0.154662	-0.281732	-0.00836132	-0.091114	0.551566	-0.489721	-0.336104	-0.343364	0.560529	-0.191839	-0.119083	0.117481	0.151537	-0.00487552	0.246508	0.0859772
265.21265__40.92	0.133694	-0.501085	0.257595	0.315757	-0.270011	0.0949409	-0.925573	-0.383596	-0.458541	-0.052538	0.334506	0.272718	-0.701032	-0.244436	-0.617535	-0.298189	-0.515953	0.323118	0.456427	-0.0717978	-0.0162051	0.222119	0.31077	0.160192	-0.0280042	-0.305014	-0.326449	-0.221694	0.673353	0.710673	-0.70089	0.416038	-0.488247	-0.975895	-0.150758	0.453482	-0.236733	-0.354561	-0.218422	-0.267544	-0.667946	1.06417	-0.36167	-0.397691	0.0353164	0.33896	0.0229533	0.533028	0.549351
265.24814__603.9	-0.247766	0.289307	0.268331	0.230957	0.0579252	0.126469	0.231289	-0.114427	0.185786	0.0740082	-0.142182	0.258017	0.211429	-0.0496821	0.388718	-0.293574	0.347095	0.42296	-0.995878	0.469559	0.459317	0.057031	0.351191	0.253393	0.466247	0.244077	-0.0238968	0.0461994	-0.000443584	-0.141108	0.453717	-0.482161	0.379443	0.325447	-0.0463944	-0.60456	0.449634	0.213566	0.585614	0.548396	0.488062	0.149656	0.264322	0.231572	-0.0180733	0.785909	0.852631	0.312864	0.849251
265.24945__557.22	-0.904939	-0.315942	-0.248145	-0.0900168	-0.0815733	0.165916	0.000727786	-0.578052	0.16675	0.151534	0.137394	0.603482	0.24547	0.346536	0.0562258	0.335944	0.218449	0.0443458	0.207723	-0.205081	-0.14071	-0.0231255	-0.0985942	-0.0793989	-0.529533	-0.539559	-0.21156	0.15359	0.110542	-0.0830368	-0.182665	-0.138588	0.0830155	-0.158552	0.0246921	-0.000655713	0.000300664	-0.0959483	-0.0299295	-0.241504	-0.0854457	-0.388647	0.159593	0.157211	0.127443	-0.288095	0.09034	-0.28399	0.0764276
265.62476__447.48	-0.344269	0.0507545	0.328389	-0.571257	-0.761903	0.180494	-0.669946	0.298028	-0.184249	-0.101009	-0.345681	0.785302	-0.504802	0.387443	-0.934974	-0.773452	-0.822	0.312372	0.296461	0.0619722	-0.158069	0.180445	-0.0194263	0.198575	-0.172867	0.220758	-0.252051	-0.0344501	0.541901	-1.18457	-0.214836	-0.0162223	-0.350738	-0.254872	0.890114	0.0877504	0.304255	0.0264989	-1.69212	0.186979	0.0220084	0.496887	-0.0915068	-0.373853	0.0776355	-0.393224	-0.620802	0.111544	-0.534172
265.67755__500.58	-0.0257438	-0.295393	0.178137	-0.281288	0.0925056	-0.196621	-0.342187	-0.0262125	0.250577	-0.368697	-0.614863	-0.432709	-0.248402	-0.515317	-0.207879	0.193241	-0.115395	-0.248715	0.176757	-0.384713	-0.313335	-0.259941	0.078049	-0.0201894	-0.888468	-0.0232471	0.212689	0.223196	-0.817672	-0.112799	-0.37342	-0.887844	-0.991513	-0.884287	-0.0615628	-0.0411981	-0.337603	-0.590008	-0.32239	-1.01742	-0.341553	-0.321962	-0.207722	-0.214859	-0.504492	-0.345853	-0.0259118	0.00562848	0.648962
265.88684__227.76	0.0521935	0.0585111	0.0201798	-0.0364663	0.122072	-0.119031	-0.106466	-0.113239	0.15457	-0.0552809	0.014269	-0.149487	0.0390482	0.0156037	0.016128	0.0136698	-0.233776	0.235646	0.269673	-0.0427492	0.0516318	0.099629	-0.0109217	0.0713073	-0.0540077	-0.0957682	-0.0878293	-0.0541346	0.00152305	0.196434	-0.0412005	0.23908	0.138201	-0.0770153	-0.0726763	0.160053	0.0692072	-3.33925	-0.0482627	0.0825367	0.0614228	-0.177837	0.0252356	0.268615	0.199527	-0.000369301	-0.026368	-0.0999209	-0.0875858
266.0545__62.22	0.191051	-0.209302	0.750878	-0.390903	0.0153423	0.0163108	0.182495	-0.0355311	-0.0637985	0.305484	-0.0204121	0.0302392	0.0345291	-0.309798	0.224466	0.0429135	-0.389836	-0.22609	-0.190811	0.396411	-0.0430549	-0.0462778	0.135944	-0.258834	0.314899	-0.203898	0.357669	-0.00135822	-0.145016	-0.619486	0.124203	0.0462171	0.264037	-0.193608	0.0227383	-0.432113	0.0947975	-1.9461	-0.116104	0.181297	-0.442766	0.321575	-0.525092	-0.433382	-0.292909	0.140794	0.17671	0.222165	0.197161
266.05655__88.14	0.102064	-0.167337	0.11697	-0.131154	-0.295905	-0.071433	-0.0704167	0.083851	-0.43666	-0.23143	-0.0754523	-0.169309	-0.806031	-0.304539	0.546445	-0.522277	-0.429565	-0.0143729	-0.318647	0.251631	-0.285075	-0.0826601	0.0613538	-0.179047	0.579936	-0.493587	0.23267	-0.145798	0.57298	0.244188	0.499355	0.588936	0.249799	-0.287378	-0.232606	-0.0227164	-0.00678185	0.265528	0.031723	1.0231	-0.395533	0.552526	-0.548612	-0.41102	-0.156577	0.489685	-0.207244	0.552379	0.694539
266.13351__249.78	-0.700243	-0.318939	-0.220526	0.109698	-0.0439528	0.0359618	0.252364	-0.764694	0.0179934	0.00650031	0.361913	0.703247	-0.223901	-0.166894	0.34009	0.026222	0.0428955	0.521187	0.418789	0.105138	0.511078	-0.146473	0.0386471	-0.155953	-0.110179	-0.203832	-0.0993208	0.514909	0.364223	-0.234464	-0.423887	0.0836138	0.207694	-0.306762	-0.461715	-0.377863	-0.24736	0.581464	-0.188504	-0.561566	-0.306027	0.17188	0.137135	0.439111	0.00329363	-0.0047479	0.0442316	-0.286522	0.0143688
266.20889__349.92	-1.85083	-0.500286	-0.448449	-0.24512	0.0111314	0.113748	0.454345	-0.994869	0.0684681	0.069289	0.342517	1.51916	0.898606	0.674585	0.701631	0.17618	0.395766	0.318628	0.392522	0.245287	0.247804	0.0121746	-0.0153503	-1.10465	-0.348687	-0.606299	-0.54839	0.400768	0.234532	-0.546923	-0.49096	-0.0444208	0.0695616	-0.281306	-0.236543	-0.252311	-0.00356806	-0.128113	-0.26886	-0.10008	-0.322143	-0.66821	0.171791	0.424902	0.0803058	-0.397327	0.191967	-1.29647	0.226113
266.21896__227.58	0.0936126	0.177778	-0.0636986	0.0258887	0.214855	-0.127437	-0.00960737	0.0379974	0.189075	-0.11944	-0.0411631	-0.193275	-0.240336	-0.198868	-0.081649	-0.0837951	-0.0254822	-0.0776059	0.028023	-0.0805785	-0.0159049	0.2202	-0.00533493	0.168498	-2.24565	0.212891	0.163976	0.129561	0.237165	-0.275908	0.417239	0.253723	-0.105884	0.122529	0.0320536	-0.0758875	-0.446201	-0.453016	0.188645	-0.348498	0.150605	0.336889	0.238758	0.0835082	0.199597	0.20205	0.14494	-0.201607	-0.148865
266.2478__431.88	-2.92408	-0.315279	-0.241141	-0.0705507	-0.289847	-0.0290635	0.0625469	-2.82094	0.109897	-0.292537	0.0577928	0.892448	0.588768	0.359156	0.708618	0.200727	0.373938	0.222866	0.410039	0.116855	0.383405	-0.0753524	0.288506	0.0333972	-0.159158	-0.331752	-0.158834	0.426466	0.232061	0.0167372	-0.220791	0.0494487	0.0231415	-0.250744	-0.152719	-0.191466	0.1068	-0.321487	0.0839655	-0.298616	-0.0369296	-0.0243311	0.193303	0.419748	0.214775	-0.0984826	0.131449	-0.119092	0.169723
266.24783__420.42	-2.22341	-0.619711	-0.515645	-0.289306	-0.217847	0.0160294	0.364174	-1.97519	0.133078	-0.0667435	0.197662	0.972893	0.312074	0.33606	0.686473	0.154954	0.327296	0.475881	0.458529	0.247531	0.452672	-0.0991656	0.16744	-0.223833	-0.30904	-0.59052	-0.308834	0.518661	0.371803	-0.270282	-0.260166	-0.0698124	0.030503	-0.2737	-0.127636	-0.366402	0.0670141	-0.250812	0.00110357	-0.389951	-0.156873	-0.185194	0.19765	0.448383	-0.000937657	-0.251697	0.0313278	-0.430999	0.181895
266.63748__445.62	0.295863	0.103756	0.452624	-0.066616	-0.182572	-0.0991302	-0.55964	-0.000831672	-0.217687	0.542687	0.439103	-0.48539	0.61916	-0.381078	-0.300859	-0.0177217	-0.0641317	0.201614	-0.0875127	-0.158626	0.658793	0.384174	-0.352781	-0.338252	0.21123	0.18777	0.266012	0.5431	-0.248636	-0.480906	0.066563	-0.198573	0.492605	-0.144772	-0.0136069	0.41276	-0.106975	-0.644568	-0.102675	-0.0150647	-0.0574176	-0.45673	0.167225	-0.754089	-0.344614	-0.152884	0.384672	0.835426	1.12988
266.63885__438.24	0.0392497	-0.148714	0.238973	-0.227824	-0.157533	-0.143847	-0.792404	-0.127587	-0.246182	0.454263	0.331974	-0.266939	0.825295	-0.354289	-0.217167	0.127508	-0.0845813	0.269215	-0.0664305	-0.18558	0.849155	0.302727	-0.497318	-0.276724	-0.0606601	0.20474	0.332949	0.576443	-0.203356	-0.17961	0.0999823	-0.0836904	0.483253	-0.270403	-0.148945	0.289388	-0.114753	-0.533269	-0.0723294	-0.138032	-0.325754	-0.532776	0.0792064	-0.439879	-0.194006	-0.418575	0.175181	0.738167	1.32049
266.84247__38.04	0.174968	-0.0942638	0.510738	-8.65378e-05	0.155737	-0.134618	-0.109078	-0.393479	-0.261585	0.344735	-0.140821	-0.12522	-0.299115	-0.177755	-0.0684786	-0.24562	0.0492873	0.0167488	0.214201	0.364785	-0.109917	-0.159004	-0.12211	-0.125199	0.279781	0.0401767	0.313317	-0.0372499	4.34007e-05	-0.232758	0.0831151	-0.0650907	-0.333663	-0.43071	0.0441836	0.231541	0.0616512	-0.405997	0.157534	0.495641	-0.0601385	-0.340002	-0.0636271	-0.143297	0.512062	-0.11356	0.131107	-0.0199343	0.129551
267.04239__204.54	0.28895	-0.06691	-0.107503	0.0278773	-0.205979	-0.0651399	-0.725892	0.110245	-0.160155	-0.134085	0.286562	0.242535	-0.190376	-0.308301	-0.180534	0.274654	-0.133506	0.285908	-0.205771	0.268333	-0.00838256	0.153421	-0.00223577	0.074249	-0.228481	0.101091	0.171255	0.512964	0.247272	0.0307963	0.0231663	0.458526	0.492542	-0.0577484	0.337021	0.185578	-0.123398	0.0216236	0.125782	0.0269196	-0.151803	0.25581	0.221009	-0.180616	0.22233	0.487209	0.00844265	0.565378	0.351104
267.04282__220.44	0.398048	-0.416246	0.272807	0.293155	-0.285386	0.393767	-1.01241	0.586574	-0.0947361	0.0158498	0.322952	0.454803	-0.194346	0.121033	0.0330459	0.227836	0.0260863	0.335361	-0.351777	0.194381	0.00115138	0.112435	0.170104	0.0672301	0.526356	0.397307	0.391848	0.631004	0.451438	0.263462	0.343075	0.585197	0.371824	-0.649824	0.417945	0.119448	0.19227	-0.200434	0.157719	-0.183045	-0.042533	0.255793	0.152069	-0.364465	0.181644	0.738708	0.223999	0.667427	0.298225
267.05692__46.38	0.237703	0.233857	-0.207868	0.248362	-0.139932	0.135332	-0.133477	0.21267	0.056883	-0.23282	-0.150678	0.0522061	0.0694158	0.0519758	-2.53784	0.193096	0.186113	0.281626	0.063046	-1.24741	0.30026	0.363748	0.0700213	0.0753578	-2.36401	-0.0654796	0.230853	0.457197	0.284189	0.445383	0.226253	0.387335	0.332367	0.155722	0.0278485	0.198441	0.252561	-0.643286	-0.115026	-2.37453	0.236255	0.314541	0.0900653	0.105798	0.0902884	-0.0794497	-0.463016	0.134081	-1.53865
267.10629__245.88	-1.02412	-0.553999	-0.498506	-0.135035	-0.253288	0.0567046	0.325059	-1.09201	0.0937812	-0.254188	0.256091	0.681454	0.0637493	-0.0788386	0.539208	0.0820838	0.201635	0.54262	0.530422	0.189442	0.59253	-0.0184374	0.135087	-0.0354276	0.0699201	-0.389065	-0.0212564	0.647884	0.355996	-0.233141	-0.324718	0.115284	-0.0195862	-0.473645	-0.613014	-0.58574	-0.218248	0.418698	-0.341622	-0.89656	-0.316993	0.567344	0.0471676	0.44541	0.0419384	0.190781	0.143348	-0.18894	0.236214
267.62509__470.82	0.47232	-0.141325	0.455159	-0.046237	-0.0236085	-0.32098	-0.399809	0.118128	-0.524934	0.111071	-0.0807894	-0.564845	0.24833	-0.12083	-0.226824	0.074012	-0.255182	-0.177386	0.00389628	-0.535873	-0.0668725	0.298563	0.059015	-0.132453	-0.125842	0.220286	0.310549	0.0464454	-0.313772	-0.0774659	-0.064806	-0.175883	-0.0198718	-0.00348427	0.114729	0.271564	-0.166789	-0.555329	-0.257812	-0.129129	0.0664979	-0.0316069	0.120382	-0.606545	-0.200933	0.00904547	0.0113671	0.616749	0.638063
267.64529__481.14	0.114764	0.362823	0.0213409	0.155419	0.144095	0.145972	-0.0346017	0.272241	0.222535	-0.0802541	-0.187369	0.0243897	-0.129019	0.135585	-0.0652265	-0.035927	0.12788	-0.0867288	-0.152821	0.227932	-0.157663	-0.0889251	-0.0517724	0.144364	0.111407	-0.0261962	0.0321168	-0.275317	0.0658192	0.188374	0.121507	0.065745	0.0140259	0.14706	0.106019	-0.0221006	0.048235	0.467887	0.192901	0.324417	0.037227	0.0208469	-0.112181	0.171443	0.25308	0.0364357	-0.24321	-0.223064	-0.572354
267.71848__504.48	-1.32456	-0.785595	-0.630055	-0.153699	0.0628133	0.35608	0.712365	-0.719536	0.419242	0.106582	0.508053	1.39476	0.611076	0.760623	0.862197	0.177471	0.359901	0.0671802	0.42881	0.249406	0.277332	-0.113011	-0.0222344	-0.544505	-0.432781	-0.902719	-0.363754	0.406988	0.285861	-0.298192	-0.266458	-0.171901	0.220314	-0.242836	-0.0209694	-0.237457	0.0249876	-0.202554	-0.0577482	-0.339729	-0.259183	-0.618665	0.32485	0.512743	0.376275	-0.852612	0.405726	-0.436938	0.315284
267.784__470.94	0.435232	0.437281	0.0673947	-0.196412	-0.074289	-0.125869	-0.288157	-0.00680413	-0.383019	0.00277325	-0.985046	-0.35585	-0.226718	0.0920021	0.272773	0.395691	0.342205	-0.661962	0.198571	0.301335	0.209178	-0.102388	-0.138808	0.514279	-0.128502	0.404817	0.408407	0.203661	-0.0887526	0.128138	-0.215149	0.0972245	-0.330713	-0.131138	0.167016	-0.112936	-0.386476	-0.406756	-0.0659467	-0.196252	0.11601	-0.218766	0.0207563	0.934172	0.342368	0.324762	0.351266	-0.526368	-0.627614
267.99268__253.44	0.825185	0.146862	-0.870946	-0.103759	0.822432	-1.73722	0.929447	0.616572	0.779894	-1.52992	-0.472438	-0.669572	-0.476859	-1.57537	-0.235158	0.126828	0.176745	0.0658243	0.644411	0.177593	0.278307	0.645095	0.285336	1.17361	-0.557938	0.879711	0.736182	0.946331	0.685903	0.22149	-1.22667	-0.111156	-0.825964	-0.847499	0.0574637	-0.780779	0.404105	1.46144	1.02539	-0.0966623	1.10982	-0.144011	-0.730498	0.840507	0.284063	1.13536	-0.186716	0.967875	0.270146
268.13754__46.56	-1.94332	0.109395	-0.566264	0.124084	0.129011	0.193322	0.343026	-0.543346	0.15499	0.0772317	0.179872	0.225603	-0.44179	0.214521	-0.702722	-0.778947	0.113451	0.217335	-0.673448	-0.130087	0.120376	0.172562	0.230181	0.0345077	-1.09899	0.784079	-0.254467	-0.545268	0.364702	-0.538934	0.441742	0.394927	0.305547	0.157808	0.192254	0.227324	0.396084	0.0171583	1.16832	-0.822474	0.0771576	0.596155	0.17312	0.002144	0.338775	0.129704	0.933801	-0.225703	-0.210231
268.22736__323.88	-1.74377	-0.902863	-0.538031	-0.374698	-0.198717	-0.148028	0.203167	-2.32232	-0.037108	-0.106407	0.190119	0.749025	0.0844776	0.356927	0.649134	0.262912	0.46644	0.475107	0.458562	0.317997	0.363206	-0.0961321	0.26282	-0.339377	-0.279557	-0.608642	-0.347667	0.384735	0.411459	-0.325182	-0.185228	-0.0881819	-0.0568594	-0.343711	-0.330088	-0.257617	-0.12004	-0.0878874	-0.0928468	-0.262864	-0.329444	-0.394709	0.104011	0.403986	0.0782182	-0.330267	-0.0938542	-0.509195	0.178359
268.22766__414.12	-2.24607	-0.835932	-0.777231	-0.397813	-0.15719	0.325003	0.81609	-1.86553	0.326752	0.155635	0.637109	1.22885	0.292915	0.422592	0.743966	0.198201	0.347512	0.479527	0.525403	0.293228	0.357425	-0.10676	-0.062255	-0.462882	-0.380457	-0.792658	-0.279918	0.658478	0.443129	-0.412301	-0.357547	-0.121945	0.206273	-0.316062	-0.0240591	-0.375774	0.0754131	-0.0978266	-0.101499	-0.387849	-0.350794	-0.140743	0.25274	0.525378	0.0523219	-0.347598	0.326975	-0.674264	0.32553
268.22781__420.72	-2.90895	-0.633102	-0.545601	-0.244434	-0.153352	0.182991	0.533235	-2.62897	0.223568	-0.0546242	0.34938	1.12421	0.475475	0.431755	0.744687	0.221357	0.336615	0.409091	0.52276	0.25506	0.404418	-0.0672234	0.0917918	-0.237354	-0.270066	-0.592278	-0.213037	0.620741	0.338199	-0.23177	-0.306711	-0.0247333	0.152069	-0.277303	-0.0856658	-0.331738	0.0791997	-0.194981	0.0188839	-0.380513	-0.212986	-0.0100075	0.264519	0.495056	0.158476	-0.171595	0.321613	-0.375908	0.287957
268.22894__428.82	-2.16156	-0.731663	-0.703075	-0.251648	-0.109251	0.331151	0.833038	-1.44045	0.295164	0.126118	0.585031	1.17131	0.232136	0.353634	0.692611	0.208474	0.374419	0.417554	0.530307	0.299521	0.344524	-0.117642	-0.0358534	-0.445339	-0.329297	-0.73864	-0.286633	0.635817	0.421891	-0.359738	-0.368124	-0.119554	0.169913	-0.34029	-0.043001	-0.373254	0.0245119	-0.0958698	-0.112066	-0.335792	-0.367039	-0.12819	0.238431	0.545095	0.0913078	-0.434268	0.303239	-0.693702	0.351131
268.26538__534.9	-3.14044	-0.531477	-0.396654	-0.215407	0.033423	0.342269	0.545849	-2.53393	0.324061	0.122867	0.477279	0.931072	0.293196	0.450955	0.548784	0.232459	0.258486	0.287621	0.384708	0.181049	0.164503	-0.0977183	-0.0655152	-0.303908	-0.368456	-0.608684	-0.198791	0.475475	0.334542	-0.213409	-0.182319	-0.126691	0.229177	-0.144157	0.0844647	-0.130436	0.0909945	-0.273729	-0.0206121	-0.108847	-0.185299	-0.449186	0.210288	0.370195	0.171385	-0.257414	0.341692	-0.344263	0.247382
268.71106__454.02	-2.15587	-0.17657	-0.167242	-0.0459891	-0.0660496	-0.0249626	-0.0536517	-1.67124	-0.00169498	-0.228778	-0.232204	0.561874	0.260595	0.408849	0.036661	0.229375	0.401533	0.155375	0.114208	-0.21607	0.186657	-0.114353	0.0610935	0.0778049	-0.363627	-0.280163	0.109141	0.103582	0.503076	0.427859	-0.0343987	0.214008	0.201574	0.0546253	-0.156493	-0.0245018	-0.11649	-0.079199	0.153071	-0.364349	-0.192865	0.047865	0.196524	0.257957	0.164084	0.0445535	-0.0454963	-0.253982	-0.175742
269.22653__552.36	0.407229	-0.119292	0.415653	0.373525	0.165243	-0.167842	-0.0767099	0.282029	-0.536145	0.0733428	0.162467	0.015124	0.413361	0.164626	0.177943	0.0512799	-0.0785987	0.259946	-0.208804	0.364997	0.608662	0.378212	0.107211	-0.0909224	-0.314505	-0.05537	-0.0632318	-0.194803	-0.00672571	-0.199127	-0.256102	-0.249836	0.159853	0.354384	0.480271	0.155431	0.168772	-0.158931	0.399837	0.5023	0.31024	-0.237719	0.0425901	0.0696765	0.0885387	0.298238	0.214975	0.571276	0.727472
269.61682__433.98	0.695277	-0.691102	0.413998	0.706163	0.810695	-0.353524	-0.101631	-0.186375	-1.46063	0.757709	0.789511	-0.0644553	0.640884	-0.372175	1.00587	0.206801	-1.0604	0.157265	0.00411363	0.860845	0.367148	0.769644	0.523908	0.194079	0.510299	0.114445	-0.407756	0.402352	-0.514266	0.208132	0.261244	0.390852	-0.156749	0.142937	0.0289292	0.36049	0.660254	-0.60347	-0.687592	0.981572	0.222818	0.0732479	0.0259521	-0.664509	0.556796	-0.311276	0.0258862	-0.466677	0.261755
269.64133__470.82	0.462836	-0.150906	0.26213	-0.119279	-0.133649	-0.38441	-0.448728	0.15473	-0.591747	0.107012	-0.192144	-0.405851	0.34122	0.0595743	-0.14099	-0.0628758	-0.144316	-0.27327	-0.112792	-0.414654	-0.239112	0.293397	0.103745	-0.128603	-0.279615	0.115063	0.259411	0.108525	-0.321609	0.155974	0.0226032	-0.0575646	0.0474226	-0.0754422	0.128797	0.361014	0.00945593	-0.364426	-0.234904	-0.163403	0.183524	0.187105	0.0637827	-0.580955	-0.0793777	-0.1588	0.00291812	0.265815	0.628498
269.64258__481.14	0.180408	0.168085	0.139725	0.315586	0.190788	-0.0344301	-0.217567	0.239913	0.326422	-0.132573	-0.140465	0.0865651	-0.00442752	0.114859	0.179083	0.0371174	0.0706878	-0.0318955	-0.0340863	0.327647	0.0897156	-0.013219	0.0269929	0.188776	-0.190212	-0.301711	-0.185836	-0.442208	0.0570517	-0.10876	-0.0415566	0.0206363	-0.210849	0.230861	0.0933195	0.0304927	0.119088	0.309867	0.025273	0.0628583	0.0657075	-0.0133144	0.204766	0.0950437	0.338382	-0.168593	-0.15844	-0.103869	-0.595012
270.10056__458.46	-0.681992	-0.0889653	-0.248157	0.112943	0.311747	0.580016	0.70753	0.00121721	0.516391	0.522115	0.271141	0.989364	0.284574	0.593722	0.389499	0.155048	0.434213	0.386831	0.283897	0.181543	0.00186426	0.200938	-0.102877	-0.24392	-0.124271	-0.511278	-0.0845458	0.190557	0.448822	0.178058	0.192973	0.10646	0.340032	0.00961663	0.135167	0.0341803	0.0179992	0.41441	0.0820377	-0.0917445	-0.0279984	-1.78947	-0.047411	0.591622	0.281693	-0.404687	0.230852	-0.713265	-0.429209
270.10287__461.04	-0.418446	-0.0679757	-0.251573	0.177016	0.300636	0.533355	0.586704	0.0606243	0.428902	0.443857	0.310687	0.920589	0.172383	0.487941	0.265724	0.173824	0.305117	0.390189	0.288502	0.170983	-0.0257181	0.167718	-0.159654	-0.318083	-0.168165	-0.589222	-0.136343	0.161186	0.256895	0.143068	0.159223	0.0751669	0.329058	-0.00526206	0.107278	-0.0468242	-0.0278538	0.358966	0.0137565	-0.0235071	-0.102356	-2.01521	-0.0191609	0.572837	0.267863	-0.392527	0.260153	-0.709137	-0.184197
270.23941__360.6	-1.53292	-0.587271	-0.573466	-0.245362	-0.18749	0.0995502	0.343499	-1.11901	0.0854777	-0.183156	0.198427	0.976609	0.479516	0.478404	0.981948	0.263363	0.373275	0.323226	0.324395	0.172131	0.348416	-0.192283	0.0848079	-0.19453	-0.444505	-0.514735	-0.367194	0.507194	0.323969	-0.487874	-0.233526	-0.0757324	-0.0225773	-0.285057	-0.224802	-0.420962	0.0434362	-0.257451	-0.0808584	-0.534818	-0.222982	-0.017068	0.0238528	0.387476	-0.0911614	-0.189084	0.0719789	-0.421401	0.181989
270.24023__367.14	-1.97875	-0.691563	-0.476335	-0.314739	-0.251287	-0.101502	0.186898	-1.36839	0.170636	-0.230776	0.258294	1.66485	1.01717	0.970184	1.00066	0.0366316	0.380964	0.294236	0.26906	0.111965	0.309367	-0.157087	-0.031355	-0.193279	-0.357523	-0.64574	-0.261741	0.540917	0.286777	-0.659382	-0.597925	-0.0345967	-0.0677155	-0.403717	-0.235021	-0.522688	-0.00161873	-0.140873	0.0715104	-0.523829	-0.198477	0.0339715	0.107121	0.454662	-0.068783	0.00459558	0.0235543	-0.241291	0.193473
270.2403__443.34	-2.09875	-0.724509	-0.656733	-0.160941	-0.0987006	0.307951	0.730935	-1.80392	0.258444	0.0807383	0.524739	1.03412	0.257253	0.332071	0.717519	0.212159	0.385815	0.404157	0.576553	0.28031	0.321065	-0.0969709	0.0469474	-0.358068	-0.271429	-0.615834	-0.286722	0.577395	0.435349	-0.32357	-0.331586	-0.0395518	0.194139	-0.297006	-0.049232	-0.3076	-0.0157929	-0.135334	-0.223715	-0.336221	-0.369253	-0.378641	0.207705	0.554463	0.160926	-0.315238	0.316462	-0.582891	0.258114
270.2424__432.6	-1.2764	-0.730329	-0.635491	-0.263757	-0.15516	0.201884	0.697134	-0.877715	0.282622	0.107722	0.488985	1.02832	0.178547	0.198901	0.643441	0.119107	0.365584	0.504222	0.545998	0.235516	0.364625	-0.214211	0.0043806	-0.265713	-0.33785	-0.66213	-0.289757	0.603549	0.370295	-0.318571	-0.320155	-0.0723071	0.135924	-0.267328	-0.0137656	-0.40309	0.0561281	-0.212114	-0.126557	-0.414527	-0.334799	-0.112128	0.167062	0.566741	0.00667602	-0.239649	0.265639	-0.471083	0.314201
270.24261__440.22	-1.58152	-0.623589	-0.622237	-0.126488	-0.0456844	0.336475	0.817667	-1.40749	0.235216	0.187015	0.707029	0.909542	-0.0336035	0.207171	0.532608	0.142521	0.288173	0.416884	0.611087	0.269053	0.229966	-0.0830001	-0.0660202	-0.386785	-0.274296	-0.654854	-0.309853	0.582666	0.552924	-0.325384	-0.307143	-0.080065	0.241457	-0.457079	-0.0092544	-0.289949	-0.164232	-0.119797	-0.237515	-0.214445	-0.538827	-0.664947	0.237089	0.61347	0.176604	-0.299542	0.441914	-0.7246	0.367616
270.27768__578.76	-1.92626	-0.821476	-0.531496	-0.122564	0.0556794	0.33512	0.63885	-1.52275	0.288059	0.131381	0.489143	0.931479	0.167965	0.286562	0.644714	0.101358	0.339529	0.444731	0.453781	0.124618	0.193941	-0.303954	-0.117985	-0.229855	-0.438903	-0.82098	-0.406229	0.466978	0.280516	-0.415652	-0.271412	-0.222199	0.27582	-0.14518	0.0434133	-0.271384	0.149356	-0.3703	0.0387978	-0.260462	-0.353145	-0.493925	0.21099	0.481016	0.141395	-0.145615	0.332373	-0.469	0.270239
270.27939__568.44	-3.67907	-0.8515	-0.34946	-0.0324199	0.0209199	0.404755	0.572728	-3.14719	0.310448	0.205788	0.39237	0.776532	0.191446	0.107024	0.532496	0.104966	0.331648	0.395895	0.47382	0.257828	0.222946	-0.0474851	-0.244366	-0.0861483	-0.281401	-0.514955	-0.192318	0.540689	0.313932	-0.152726	-0.177006	-0.00355242	0.28148	-0.188399	0.131609	-0.0868995	0.17571	-0.399732	0.0334301	-0.139587	-0.324735	-0.391925	0.269279	0.426327	0.187296	-0.0576325	0.350261	-0.39191	0.284335
270.62198__456.9	0.141911	0.273431	-0.0340448	-0.456465	0.200704	0.24435	0.2664	0.0403677	0.320212	0.517615	-0.0593544	-0.594307	-0.198056	-0.409211	0.148906	-0.229549	-0.121157	-0.436815	-0.337286	0.786064	-3.03776e-05	-0.291089	-0.134648	0.0208298	0.461539	0.171601	0.0452695	-0.187065	-0.672976	-0.580583	-0.188593	-0.0537882	-0.0402342	-0.143091	0.0363237	0.58596	-0.208705	0.0273377	-0.314549	0.667915	0.0572741	-0.330861	0.358065	-0.598489	-0.843011	-0.201046	0.254224	0.270392	0.776058
270.62286__450.36	-0.125413	-0.0530182	-0.0200739	-0.439982	0.0936491	0.186173	0.242415	-0.446297	0.271146	0.338403	0.0293834	-0.438213	0.0103538	-0.384208	0.525042	-0.157873	-0.20355	-0.337423	-0.204258	0.906563	0.0662825	-0.259775	-0.0973083	0.111448	0.586696	0.17591	0.00685963	-0.0301641	-0.271904	-0.180126	0.169127	0.225959	0.0269608	-0.345903	-0.0470082	0.722232	-0.0337696	-0.193172	-0.351145	0.770771	0.0833541	-0.553335	0.304936	-0.359057	-0.444457	-0.45523	0.390371	0.191232	0.82299
270.79361__39.54	0.18862	0.0876604	0.0332681	0.167584	0.0431446	0.0153608	0.08732	-0.143936	0.0658906	-0.15502	-0.125423	-0.105984	-0.172748	-0.0491904	0.0647216	-0.193577	0.0973364	-0.0411912	-0.16511	-0.14001	-0.260282	0.0655956	-0.157627	-0.105551	-0.0609502	0.0273996	0.0320707	0.200312	-0.190762	-0.339029	0.0380231	-0.176246	-0.290215	0.0735699	-0.00246488	-0.0813218	0.121424	-1.63691	0.185599	0.190394	0.0278328	0.0931362	0.0878298	0.0867666	0.136477	0.263061	0.321346	0.335308	0.358043
270.95709__46.32	0.0573187	0.106858	-0.535587	0.296076	-0.190204	-0.0181139	0.136729	0.0533374	-0.0204104	-0.426032	-0.0424288	0.0297552	0.204738	0.22625	-2.20046	0.614813	0.441779	0.425441	0.154232	-2.45648	0.452125	0.400882	0.0516655	0.0176062	-2.41235	0.389484	0.274586	0.400999	0.301106	0.494541	0.221513	0.360562	0.138068	0.174278	-0.310932	0.214713	-0.0331906	-0.560567	0.0958125	-0.404616	0.352542	-0.0308474	-0.00216753	0.280513	-0.0571478	-0.0665995	-0.174418	-0.00403241	-2.48612
271.15964__41.88	0.369839	0.510299	0.388547	0.332217	0.206728	0.378946	0.583775	-0.420783	0.344062	0.482053	0.105788	-0.32689	-0.126141	-0.055505	0.3209	-0.277932	-0.307052	0.25103	1.67852	0.705763	-0.114117	-0.166929	0.103059	-0.0712424	-0.161407	-0.318398	-1.05132	-0.415476	-0.224521	0.707158	-0.169535	0.899723	0.297974	0.0102511	0.351145	-0.27875	0.0791774	-1.50534	0.364801	0.234045	-0.230048	0.903745	0.654534	0.543419	0.0478102	-0.394194	-0.249876	-1.16761	-0.411236
271.202__342.6	-0.172669	-0.0247235	0.0387301	-0.394676	-1.65739	0.357392	-0.181457	0.565978	-0.552976	-0.344188	-0.360548	0.344697	-0.299807	0.464646	-0.694639	-0.622433	-1.92935	-0.381098	-0.216813	-0.493812	-0.117742	0.260398	-0.219147	-0.51867	0.114745	0.35202	-0.165703	-0.592313	0.23719	0.0836758	0.0520438	0.5719	0.516333	0.0828078	0.512917	0.46733	-0.0458518	-0.977825	0.0367253	0.105666	0.070855	0.397927	0.153903	-0.0148886	-0.178703	-0.129697	-0.102113	-0.00236695	-0.480125
271.24298__399.48	-0.226846	-0.437253	0.804185	0.529173	-0.202164	-0.210434	-0.773366	-0.265999	0.435498	0.265253	1.50328	0.0394181	0.129873	0.702778	0.228881	-0.368193	-0.784676	0.114119	-0.307625	1.70804	0.203552	0.328622	-0.470229	-0.589853	1.24065	0.680769	-0.319169	-0.122554	0.872782	0.756634	0.614221	0.591385	-0.220348	0.66525	0.170406	0.362712	0.472577	-0.0818431	-0.117491	0.331712	0.358758	0.824169	-1.36199	-0.77777	-0.0719743	-0.522274	0.618561	0.638702	1.64825
271.63263__473.28	-0.428909	0.335008	0.342393	-0.445181	0.185037	0.114864	-0.644123	-0.581253	0.185633	0.807549	0.0691284	-0.0639413	0.433492	-0.478765	0.289328	-0.0200924	0.371207	-0.144359	0.366546	0.602068	0.152686	-0.0855906	-0.632092	-0.0101034	0.627869	0.181745	0.0170683	0.359598	0.241209	-0.0598256	0.0587582	0.419034	0.495096	0.469342	-0.0873497	0.048643	0.0608457	-0.519601	-0.513194	0.481308	0.11874	-0.3071	0.330295	-0.470281	-0.528649	0.234363	0.599175	0.474422	1.00194
271.65659__459.36	0.561858	0.360338	0.226087	0.164859	0.0663451	-0.205771	-0.352401	0.267372	-0.0773488	-0.171062	-0.0394457	-0.550024	-0.00374132	0.0734885	-0.122874	0.0963939	-0.26322	-0.36663	-0.164415	-0.269191	-0.0373445	-0.103567	0.0638063	0.148131	0.262805	0.41351	0.00473593	-0.339833	-0.163817	-0.0296484	-0.0588672	0.061619	-0.158266	0.108047	0.0434307	0.275513	-0.0236856	-0.352854	0.00963852	0.303123	0.00209256	0.0268387	0.0394237	-0.450911	0.037402	0.276417	-0.0555535	0.327477	0.15418
271.6579__451.5	0.332941	0.032955	-0.0308036	0.119154	-0.0765681	-0.135723	-0.159809	0.0655398	-0.13378	-0.216982	0.385603	-0.58197	-0.09123	0.113456	0.0206718	0.241579	-0.503521	-0.38404	-0.111015	-0.221059	-0.137869	-0.313118	-0.147989	-0.0897706	0.408153	0.272739	-0.0274307	-0.0586172	0.0139017	-0.221362	-0.0545316	0.0781762	-0.0326671	-0.343112	0.0571764	0.408314	-0.163828	-0.527843	-0.223383	0.294881	-0.229307	-0.144438	-0.0621259	-0.551124	0.0639154	0.11487	0.154716	0.343558	0.665922
271.66769__382.68	0.164354	-0.0144174	-0.0173467	0.0962384	-0.0516105	0.295043	-0.216496	0.0150286	0.0254495	-0.0912026	-0.136592	-0.266585	0.0922138	0.145983	-0.0314368	0.0808314	-0.0330558	0.146924	-0.0897353	-0.20025	0.0370247	-0.243507	-0.0553891	0.250437	-0.273939	-0.0531931	-0.249016	-0.282675	0.174986	-0.237571	-0.0584603	-0.0435585	-0.267882	-0.142828	0.161605	-0.476505	0.25285	-0.125812	-0.121352	-0.501911	-0.18096	-0.00240094	0.21747	-0.0881137	0.130425	-0.259028	0.215533	-0.198725	-0.0803099
271.71695__454.26	-2.66509	-0.366454	-0.0668945	0.143424	-0.233902	0.122292	-0.0210137	-1.64564	0.12423	0.0217304	-0.0896751	0.535701	0.416183	0.208941	0.0368818	0.21025	0.403105	0.260095	0.266016	0.0771504	-0.00780415	-0.255446	0.259254	0.366472	-1.26594	-0.538688	0.0847533	0.205841	0.425218	-0.0885029	0.28587	0.0573301	0.0829913	-0.0626941	-0.307047	-0.00573571	-0.182224	-0.0979014	-0.0594164	-0.321455	-0.450949	-0.00857162	-0.0543359	0.31911	0.0736301	-0.0399324	-0.0733638	-0.0638835	0.0533621
272.23169__183	-0.124274	-0.121671	-0.203343	0.112844	-0.11101	0.0463302	-0.00531296	0.0515372	-0.121453	-0.122971	-0.0604076	-0.144875	0.159704	0.133285	0.135442	-0.106684	-0.112244	-0.0473582	-0.00285157	-0.00958215	-0.117127	-0.184906	-0.0728841	0.179713	-0.177188	-0.158811	0.0802852	0.143563	0.128448	0.00403316	0.394163	0.171243	0.0170694	0.100459	0.284652	0.154753	0.212471	0.141353	0.10053	-0.260257	0.0920908	-0.460625	0.112742	-0.0455187	0.0358921	0.0181664	-0.000866759	-0.239522	-0.0885471
272.29279__443.58	0.143799	-0.0103614	0.0611492	-0.176794	-1.05246	0.529623	0.33835	-4.58409	0.401427	0.277848	0.252584	0.2123	0.112112	0.00947321	-0.176383	0.096636	-0.159012	0.28643	0.143874	0.212016	0.137457	0.0902959	0.0786222	0.230618	-0.141715	-0.175844	0.316252	0.318163	0.0879904	0.282092	-0.0503962	0.125005	0.132091	-0.0460255	0.0318748	0.068191	0.162225	-0.42779	0.173724	-0.124334	0.141339	-0.0916013	0.176354	-0.26	0.257551	0.390156	0.108195	-0.105593	0.206072
272.29285__436.02	-2.14711	-0.0428111	0.156127	-0.447013	-1.05176	-0.597325	0.292524	-3.77049	0.358223	0.193746	0.165579	0.429303	0.418355	0.227915	0.0451852	0.147293	-0.000516681	0.16392	0.0926232	0.179242	0.210548	0.0110428	0.0950298	0.321999	-0.11866	-0.0247016	0.293139	0.331063	0.0490524	0.241458	-0.0646609	0.087123	0.0432101	0.0729358	0.0240476	0.0334419	0.275599	-0.325083	0.220174	-0.276694	0.266533	0.107608	0.173198	-0.197416	0.146796	0.420766	0.0948416	0.0106009	0.263919
272.29526__446.88	-3.61489	-0.0497813	0.00174964	-0.316651	-0.0967882	0.201158	0.236084	-4.16291	0.302949	0.190997	0.168984	0.135207	0.0451976	-0.0470125	-0.213986	0.0312944	-0.198379	0.201805	0.0737328	0.134951	0.0679683	0.0255984	0.0151107	0.151664	-0.000626963	0.0968794	0.276318	1.55049	0.0993616	0.478464	-0.0102766	0.181889	-0.0476495	-0.102217	0.0276074	0.075911	0.343855	-0.0516168	0.453429	-0.055899	0.234628	0.0141434	0.0262846	-0.140522	0.388816	0.36553	0.173317	-0.00140408	0.314373
272.29529__439.44	-2.426	-0.050594	0.0618685	-0.300709	-0.0702786	0.22073	0.279298	-2.22615	0.338302	0.170353	0.140989	0.4095	0.398279	0.203107	0.0158366	0.120481	-0.0310011	0.137522	0.0644534	0.153225	0.185309	-0.0191541	0.0669197	0.299529	-0.0476574	-0.152707	0.335697	0.563568	0.0653948	0.251012	-0.0560908	0.136011	0.0846476	-0.0306471	-0.0807356	0.000325965	0.242079	-0.411215	0.216548	-0.444921	0.194706	-1.3735	0.61563	0.238381	0.0681266	0.537267	0.178785	-0.582719	-0.787587
272.29538__430.26	-3.54617	-0.107216	0.0671737	-0.401937	-0.0921589	0.233336	0.297862	-2.52807	0.356703	0.134714	0.0823121	0.38273	0.323112	0.0712125	-0.0282367	0.0894181	-0.107056	0.173112	0.0568716	0.138427	0.210473	0.00076546	0.0333582	0.201849	-0.218992	-0.180239	0.229817	0.303694	-0.0562186	0.188584	-0.126749	-0.0135266	0.0745166	-0.0169355	-0.0250109	-0.0218799	0.191971	-0.468886	0.125115	-0.313519	0.194644	0.00164647	0.0828428	-0.321729	0.104137	0.367343	0.0864962	-0.100677	0.20596
272.66602__488.82	0.227638	-0.098176	0.283344	-0.0672526	-0.1056	-0.2443	-0.56538	0.0557449	-0.0278578	0.170862	-0.0504462	-0.380064	0.144647	-0.240142	-0.0725487	0.0873098	-0.429989	-0.271953	-0.0699599	-0.244581	0.0214422	-0.0638366	-0.0687116	-0.111543	0.258707	0.193993	0.0651026	0.0624856	-0.23886	-0.280447	-0.0984821	-0.25735	-0.188366	-0.254584	-0.0121165	0.229128	-0.127407	-0.309787	-0.297581	-0.113903	0.126383	-0.276468	0.0565944	-0.800956	-0.273976	-0.0576466	0.202506	0.598848	0.685022
272.79431__39.54	0.182659	0.236718	0.0261755	0.10307	0.0534991	-0.0875268	0.0762095	0.158694	0.023132	-0.161263	-0.0725786	-0.0190829	-0.00198362	0.0598368	0.00348246	-0.142761	0.259077	0.127248	0.23476	-0.0679361	-0.202812	0.161568	-0.024016	0.0248755	0.039362	0.10645	-0.0309996	0.044214	0.006163	-0.0720357	-0.127544	-0.0414784	-0.206073	-0.164282	-0.0483758	0.125966	-0.00127394	-1.57204	0.0363307	0.0118979	0.0921	-0.175156	-0.0508112	0.142156	0.0208096	0.0670657	0.151098	0.141156	0.20641
273.11948__41.52	-0.330642	0.650512	0.269104	0.00503836	0.385337	0.779821	0.291218	-0.400558	0.354133	0.680618	0.0225429	0.697483	-0.017161	0.0472862	-0.117949	0.351824	0.211285	0.00799347	0.277581	0.951074	0.114993	-1.00859	0.516294	0.419408	-0.27001	-0.266389	-0.45259	-0.347615	-0.226575	0.940609	-1.06552	0.848818	0.503415	-1.58692	0.509347	0.146249	0.581866	-0.380453	0.148829	-0.190468	-0.0156391	0.714051	0.818996	-0.0753413	0.0708258	-0.528119	-0.292033	-1.16047	-0.727214
273.64441__466.98	1.02709	0.0971488	0.770778	0.239516	-0.224121	-0.229075	-0.788244	0.302111	-0.610108	0.00309706	0.237399	-0.956447	-0.000169203	-0.442662	-0.538921	-0.180544	-0.526356	-0.202152	-0.230824	-0.0295914	0.239776	0.21002	0.126098	-0.184688	0.0332196	0.0972615	0.226149	-0.21463	-0.0173792	-0.143207	-0.133854	-0.494649	0.105049	-0.0330035	0.0571446	0.407619	-0.342664	-0.405589	-0.272773	-0.0438008	-0.110196	-0.324792	-0.0478671	-0.560402	0.295328	-0.00206619	0.0653965	0.33986	0.734093
273.66452__500.7	0.0103061	-0.209649	0.0288513	-0.17356	-0.326342	-0.309576	-0.473206	-0.0547789	0.151752	-0.127872	-0.633352	-0.944868	-0.247661	-0.478028	-0.248838	-0.10321	-0.0982239	-0.293416	0.123733	-0.440724	-0.408764	-0.154471	0.0490067	-0.207755	-0.266674	-0.0249975	0.274228	0.163494	-0.465084	-0.378233	-0.271069	-0.548826	-0.619719	-0.898861	-0.0708139	0.0512338	-0.542451	-0.314323	-0.642119	-0.764078	-0.393657	-0.530798	-0.194119	-0.476697	-0.457315	-0.494378	0.0696448	0.0203072	0.677027
273.67023__526.86	0.0278788	0.148481	0.454826	0.160342	-0.0789564	-0.150289	-0.869857	-0.338684	0.0745769	-0.0280885	-0.11567	-0.741551	0.205707	-0.245885	-0.473761	0.0761103	0.0622665	-0.287773	-0.0162332	-0.599996	-0.36185	-0.159435	0.174803	-0.0399845	0.00353642	0.16544	-0.304805	-0.457756	-0.218715	-0.0409782	0.138639	-0.0736375	0.0741647	0.0461278	0.241652	0.474692	0.419218	-0.170248	-0.170257	-0.140176	0.207462	-0.162124	-0.142684	-0.463834	0.157812	0.207525	0.137178	0.493914	0.198131
274.62534__445.8	0.233696	0.143805	0.596515	-0.232475	-0.151131	-0.218869	-0.501535	-0.163691	-0.118806	0.566318	0.555964	-0.351367	0.725686	-0.38956	-0.0116927	-0.121045	-0.175954	0.345968	-0.0930513	-0.0224695	0.752309	0.318056	-0.329045	-0.202072	0.218743	0.251099	0.375157	0.50164	-0.351323	-0.326449	0.00931102	-0.393924	0.380539	0.138138	0.00422163	0.214133	-0.12074	-0.510171	-0.16353	0.0298187	-0.284868	-0.254541	0.217593	-0.479165	-0.197051	-0.0462555	0.293257	0.47055	0.930707
274.65482__496.5	0.146172	-0.299894	0.127568	0.451012	0.256374	-0.0230902	-0.593514	0.313781	-0.854043	-0.269465	0.413465	-0.712837	-0.70545	0.03789	-0.0215207	-0.0863963	0.0341143	0.17929	0.171867	0.188683	0.404348	0.141032	0.84657	-0.212299	0.310559	0.120222	0.369904	-0.147407	0.313172	-0.0482656	-0.276693	-0.50935	-0.78575	-0.29303	0.347151	0.177946	-0.385736	-0.252714	-0.0539079	-0.468095	-0.258402	-0.117731	-0.197322	0.111586	0.41056	-0.075569	0.0760105	-0.236697	0.536168
274.65558__502.98	0.693032	-0.289832	0.8722	0.396075	0.180234	-0.476701	-0.713196	0.0353014	-0.438428	-0.311389	-0.234399	-0.841334	-0.265803	0.108286	-0.242783	0.124737	-0.412333	-0.165906	0.0785837	-0.142175	0.19961	0.0989374	0.560808	0.133906	0.126665	0.442609	0.177329	-0.506283	-0.0513668	0.226344	-0.215036	-0.343145	-0.422431	0.13617	0.257314	0.450699	-0.0419518	-0.289762	-0.211048	-0.251316	0.21179	-0.185307	0.00415135	-0.412272	0.192109	-0.0468041	0.141085	-0.0229413	0.581875
274.78809__39.54	0.0827194	0.219178	-0.0928503	0.108572	0.0326628	0.00653407	0.105998	-0.0327327	0.0369674	-0.186109	-0.0490573	-0.0551818	-0.0591733	0.0988413	0.116143	-0.114673	0.112145	0.0407525	-0.135534	-0.128605	-0.0770977	0.00205924	0.0426026	-0.165059	0.104027	0.189567	-0.06804	0.0781075	0.109489	0.00626873	-0.136098	-0.0660184	-0.134688	0.0152019	-0.170433	0.160484	-0.122067	-1.63301	0.194757	0.116848	-0.0458331	-0.125619	-0.0815421	0.0846608	0.116867	0.0896471	0.261417	0.279621	0.194833
274.87405__37.38	-0.102904	-0.0659407	0.978606	0.0268569	0.317106	0.0430528	-0.0314283	-0.0913351	0.0865761	0.872598	-0.26281	0.110043	-0.119498	0.273324	-0.0329133	-0.0443768	0.0814311	-0.198734	-0.224914	0.915803	-0.224675	-0.136353	0.166487	-0.0889046	-0.108474	0.101071	-0.418295	-0.0251525	-0.0870466	-0.182934	-0.0579856	-0.0582039	0.116526	0.201954	0.820328	-0.0545631	0.242363	-0.703896	0.26538	0.933032	-0.0986532	-0.151781	0.0378435	-0.24729	0.878327	-0.0655918	0.260053	-0.00466138	-0.0829597
275.14365__194.7	-0.0637737	0.137653	-0.0595215	-0.0718043	0.0101144	0.0267533	0.141301	0.122403	0.042365	0.0769305	0.0960751	-0.12802	-0.035592	0.0654117	-0.0344821	-0.0816638	-0.0493495	-0.0185824	0.0441432	0.0440532	0.0394744	0.00804767	-0.0700404	0.00681482	0.175382	0.0930792	0.0414634	0.0446556	0.111887	0.130854	0.046954	0.11629	0.112392	-0.0330296	0.0714868	-0.0185116	-0.0447475	-3.18105	0.076572	0.0948774	-0.0133669	-0.378886	0.0266708	0.0166732	0.0693694	0.0411207	0.0713118	0.0992964	0.0267938
275.14661__193.2	-0.0109274	0.120754	-0.00814753	-0.0161773	0.0373765	0.0482541	0.123139	0.110785	0.0584601	0.0810571	0.0935727	-0.0529279	0.00749626	0.0735268	0.00822181	-0.0226229	-0.00149765	0.0186161	0.0596226	0.0595638	0.0565704	0.0360254	-0.0150242	0.0352194	0.145419	0.0916142	0.0578707	0.0599576	0.10391	0.116309	0.0614602	0.106788	0.10424	0.00917138	0.0774983	0.0186624	0.00151085	-4.97091	0.0808227	0.0927898	0.0220257	-0.62276	0.0482001	0.0416642	0.076114	0.0576466	0.0773839	0.0956786	0.0482805
275.17252__43.2	0.811676	0.128631	0.692092	-0.197236	0.780285	-0.86682	0.111377	0.125158	0.113353	-0.00018912	0.782122	0.438664	-0.121276	-1.10308	0.447469	0.421985	-1.46552	-0.288097	0.432044	-0.550406	0.234061	0.724773	-0.725396	0.25717	0.864747	0.454684	0.768444	-0.65763	0.0836535	-0.159368	-0.295465	1.07042	0.519109	-0.423773	-0.524779	0.782936	0.0614813	0.0607186	0.135774	-0.500153	-1.0484	1.02868	0.352241	1.00393	0.339686	1.20715	0.840817	0.850954	0.00915973
275.20026__433.98	-1.5196	-0.386252	-0.348819	-0.0439703	-0.14004	0.217592	0.550475	-0.903328	0.142128	0.0776819	0.344422	1.49046	0.954658	0.83562	0.791608	0.358342	0.438038	0.287477	0.370484	0.0920993	0.179908	-0.252698	-0.121329	-0.442672	-0.281613	-0.591551	-0.442505	0.423848	0.366029	-0.144983	-0.207736	-0.064254	0.121588	-0.206459	-0.061576	-0.233593	0.0694167	-0.17205	-0.174117	-0.297018	-0.298109	-0.362522	0.0826387	0.478511	-0.0325592	-0.217651	0.226024	-0.331549	0.161721
275.61176__470.88	0.468597	-0.236482	0.434419	0.0814048	-0.087599	-0.54606	-0.685502	-0.112296	-0.361556	0.168025	0.142635	-0.549928	0.302034	-0.146834	-0.267115	0.0725382	-0.437924	-0.120141	-0.111418	-0.334313	0.1227	0.0617593	-0.089609	-0.425934	0.171993	0.260961	0.340243	0.134524	-0.325852	0.0026289	-0.0802482	-0.0386719	0.10418	-0.025689	0.236131	0.198763	-0.329841	-0.320449	-0.0618416	-0.198386	0.298272	0.0539884	0.191791	-0.634548	-0.239499	0.0262296	0.489279	0.578557	0.786338
275.63132__480.84	0.148916	0.334988	0.277633	0.256168	0.0968151	0.0765696	-0.484335	-0.0882664	0.340677	-0.0688552	0.230369	0.207355	0.166651	0.0765369	-0.0142701	0.119785	0.221723	0.00626635	-0.143304	0.326102	0.00813147	-0.280767	-0.223584	-0.118953	0.141303	0.087132	-0.0187281	-0.0775976	0.269663	0.183661	0.213126	0.181544	0.171985	0.40558	0.14409	0.137844	0.38445	0.327779	0.238806	0.200723	0.190472	-0.10532	-0.315631	0.123119	-0.138432	-0.37334	-0.178739	-0.340722	-0.305628
275.64374__366.66	0.263732	-0.0500616	-0.213833	0.282371	0.462322	0.111721	0.317404	-0.0606532	0.234754	0.32305	-0.13544	0.0811877	-0.106164	0.00351139	-0.147323	0.156775	-0.29962	0.0626539	0.202957	0.157721	-0.408784	0.297514	-0.0107289	0.211492	0.291674	0.662342	0.733706	0.609796	0.0835916	-0.498712	-0.518012	-0.020825	0.106285	-0.0680444	-0.0944207	0.162735	0.137374	0.373348	-0.102917	-0.264624	0.0104732	-0.365378	-0.179859	0.126777	0.362414	-0.477687	0.124909	0.692876	0.428562
276.2139__335.16	-0.524982	-0.446088	-0.29692	-0.181654	-0.23352	-0.115539	0.12202	-0.00193562	-0.0413337	-0.161609	0.117324	1.28135	0.762003	0.399897	0.560387	0.0954759	0.212454	0.26044	0.340022	0.241671	0.254551	0.0482427	0.281182	-0.0894013	-0.0615357	-0.39689	-0.210749	0.275854	0.426989	-0.124728	-0.295557	-0.127852	-0.242767	-0.325433	-0.440232	-0.378155	-0.101246	-0.272725	-0.090378	-0.381385	-0.213883	-0.211397	0.0431348	0.216772	-0.0774373	-0.625246	-0.130309	-0.32885	0.12429
276.22937__513.66	-2.48421	-0.403866	-0.338764	-0.107972	-0.00212289	0.274179	0.532154	-1.80234	0.271863	0.105719	0.41998	1.34588	0.693687	0.95094	0.830559	0.382574	0.354611	-0.0676026	0.336129	0.162136	0.198555	-0.0397777	-0.0597266	-0.361503	-0.299984	-0.548419	-0.175254	0.400424	0.302668	-0.538954	-0.185473	-0.092468	0.191565	-0.168955	0.0630834	-0.115434	0.0343392	-0.165477	-0.0563476	-0.067612	-0.170875	-0.409583	0.243242	0.366139	0.207499	-0.692413	0.405263	-0.237943	0.376813
276.23138__487.5	-2.75069	-0.4754	-0.373912	-0.159345	-0.0853946	0.225221	0.541592	-1.94476	0.238691	-0.0464496	0.302809	0.780188	0.0756808	0.174589	0.431209	0.0396914	0.194591	0.418426	0.381615	0.179437	0.263767	-0.0866301	0.124422	-0.123573	-0.310782	-0.594276	-0.291808	0.529405	0.248826	-0.231042	-0.162977	0.0901079	0.238375	-0.0656769	-0.0100049	-0.149645	0.126536	-0.2365	0.117467	-0.0953162	-0.16226	-0.0879979	0.235846	0.475552	0.165302	-0.00089074	0.328757	-0.279246	0.175801
276.23154__400.5	-1.48063	-0.404889	-0.580178	-0.053933	0.0526621	0.576967	1.04298	-0.770284	0.4864	0.37085	0.885562	0.962605	0.188325	0.432072	0.544297	0.265948	0.177519	0.455581	0.67106	0.313529	0.235573	-0.0274882	-0.159574	-0.349052	-0.176863	-0.548389	-0.225442	0.668855	0.533775	-0.192448	-0.200328	0.0437043	0.354705	-0.312217	-0.00970069	-0.0847448	-0.0923265	-0.0579569	-0.343048	-0.105418	-0.382438	-1.27752	0.0977458	0.465112	0.211846	-0.293466	0.55688	-0.595517	0.364136
276.23282__393.06	-0.776821	-0.483421	-0.549862	0.0544055	0.0905009	0.638265	1.11277	-0.393267	0.497365	0.411114	0.946691	0.989309	0.125356	0.356973	0.597336	0.265424	0.239176	0.42224	0.669844	0.256773	0.218367	-0.0435539	-0.205387	-0.275044	-0.0565765	-0.583978	-0.206382	0.693823	0.630236	-0.132731	-0.251547	0.0833279	0.325043	-0.366023	0.0118857	-0.139241	-0.117109	-0.0245508	-0.338856	-0.0743739	-0.447751	-1.71375	0.0757982	0.495057	0.137073	-0.355492	0.59067	-0.806599	0.43975
276.23291__440.1	-0.673031	-0.560681	-0.573648	-0.168177	0.00798382	0.37765	0.903296	0.0226275	0.389024	0.309193	0.730659	0.897136	-0.0466694	0.254457	0.503003	0.151733	0.199771	0.433945	0.598716	0.304422	0.213863	0.0182539	-0.184384	-0.413052	-0.315042	-0.493747	-0.176715	0.644593	0.532929	-0.202294	-0.164909	-0.0219182	0.382816	-0.375236	0.00735556	-0.253458	-0.0845417	-0.17149	-0.220201	-0.0220435	-0.302681	-1.97158	0.0821296	0.48986	0.186428	-0.41627	0.409902	-0.759692	0.348284
276.6312__481.02	0.082434	0.412348	-0.125221	0.151723	0.159441	0.180069	0.147637	0.386143	0.361566	0.131899	0.00797749	-0.0996536	-0.302869	-0.10258	-0.178006	-0.0068445	0.119907	0.0283212	0.00255038	0.420093	-0.230343	-0.0159688	0.132329	0.126235	0.0199968	-0.0684953	-0.00884554	-0.279322	-0.0350277	0.0672189	0.129969	0.0499266	-0.0663368	0.129692	0.0973105	0.294542	0.0620312	0.273943	0.17169	0.137125	0.26213	0.0208481	-0.25526	-0.0762547	0.16106	0.165508	-0.107675	-0.00619779	-0.355205
276.8746__37.62	-0.173594	-0.0185973	-0.148008	0.217731	-0.0869259	-0.0247296	-0.168486	0.078747	0.106121	0.0999519	0.16559	-0.352006	0.07888	-0.227551	0.267175	-0.190273	-0.00698669	0.0618185	0.0980651	0.231803	0.0850342	0.19882	-0.29729	0.139382	0.0988004	0.200857	0.0127566	0.170681	0.0536625	0.265342	-0.0449998	0.0829627	0.0199755	0.132357	-0.0060664	0.149649	-0.38497	-0.52409	-0.140477	0.174822	-0.114239	-0.150372	0.0458958	-0.184504	0.279816	-0.242441	-0.322948	-0.166098	-0.354482
277.10257__65.82	0.106636	0.209813	0.277788	0.0694241	-0.11307	0.189249	0.0748307	0.175012	0.0106879	0.159886	-0.248689	-0.196378	-0.375813	-0.180834	0.149324	0.0418405	0.358531	0.0597072	-0.00416124	0.608939	0.311092	0.31298	0.331455	0.232447	-0.317112	-0.385675	-0.226633	-0.302523	-0.211264	-0.0333711	-0.0561176	0.0732278	-0.207756	-0.278108	0.142539	-0.362745	0.43615	-1.38881	0.0906323	0.404831	-0.00384108	-0.518961	-0.307738	-0.230232	0.505336	0.375221	-0.0902342	-0.0433531	0.248959
278.04288__220.56	0.420809	0.262384	0.160542	0.186357	-0.471589	0.135661	-0.677808	0.511935	0.0691362	-0.0643002	0.215218	-0.0375815	-0.316476	-0.206482	-0.290368	0.371363	-0.0664973	0.240485	-0.214071	0.261622	-0.138889	0.273284	0.34576	0.28227	0.181746	-0.176627	0.30604	0.458212	0.145973	-0.13304	0.00661105	0.353795	0.279776	-0.558733	0.386676	-0.337056	0.178398	-0.0341527	0.0876199	-0.00614252	0.0913047	-0.117102	0.0125324	-0.230082	0.199811	0.564878	0.176496	0.474294	0.395301
278.19147__346.74	-1.19941	-0.636096	0.69666	-0.405128	0.629824	-0.137088	0.470938	-0.156507	0.204422	-0.216182	0.445292	-0.63597	-0.195445	-0.10717	-0.366449	-0.060894	-0.0236701	0.738198	0.254167	0.178537	1.11052	-0.689522	0.176052	-0.831818	-0.212202	-0.392189	-0.584313	2.8679	-0.684364	-0.208039	0.897729	0.499759	-1.11983	1.1408	-0.679654	-0.612552	0.234418	0.219684	-0.370509	-0.49764	1.23458	-1.52174	-0.304913	-0.624293	-0.627827	0.243346	0.0166157	0.275062	-0.747538
278.24252__550.98	-0.535112	-0.663514	-0.462948	-0.223983	-0.117045	0.152827	0.586054	-0.102635	0.303516	0.0938517	0.421939	0.816804	0.0956008	0.32128	0.550905	0.10911	0.287298	0.314653	0.442861	0.154375	0.112576	-0.13442	-0.0109479	-0.304999	-0.537651	-0.967296	-0.519425	0.345187	0.21049	-0.453488	-0.353531	-0.138133	0.296975	-0.105931	0.0990742	-0.183363	0.103258	-0.278972	0.0179089	-0.23061	-0.270162	-0.566433	0.0428255	0.320795	0.0987925	-0.214275	0.226901	-0.519884	0.218826
278.24316__512.58	0.206513	-0.46955	-0.381914	-0.103053	-0.0404545	0.187103	0.437552	0.0515328	0.158222	0.089159	0.411264	-0.473947	-0.807185	-0.888134	-0.497594	-0.613581	-0.389611	0.709125	0.406658	0.159839	0.205708	-0.0791589	0.0514624	-0.101324	-0.218051	-0.410103	-0.18834	0.459552	0.39018	-0.24375	-0.13839	-0.0527055	0.178267	-0.228451	0.0106501	-0.173184	0.0816664	-0.246576	0.0143529	-0.129937	-0.0543789	-0.283531	0.2258	0.346421	0.0355036	0.436223	-0.00721719	-0.670863	-0.115863
278.24472__467.22	-0.792033	-0.413785	-0.506766	-0.0597238	-0.0269735	0.430141	0.826839	-0.149683	0.342366	0.28376	0.746728	1.03823	0.197696	0.415578	0.652159	0.332799	0.272427	0.337195	0.555422	0.203101	0.148569	-0.0611781	-0.11772	-0.350878	-0.160743	-0.701619	-0.179717	0.506582	0.458347	-0.23557	-0.159972	-0.0724481	0.257122	-0.291709	0.0267691	-0.180045	-0.0678455	-0.170506	-0.245225	-0.0996033	-0.385029	-1.24065	0.0499899	0.418541	0.196414	-0.393634	0.525259	-0.552498	0.354674
278.24722__426.36	-1.41037	-0.524753	-0.437737	-0.151111	-0.265151	0.050196	0.295084	-1.08674	0.159747	-0.16666	0.131708	1.08644	0.469594	0.370942	0.725045	0.24167	0.335391	0.397174	0.529291	0.148435	0.45321	-0.126715	0.186835	-0.162621	-0.263653	-0.541052	-0.236463	0.587323	0.391297	-0.137685	-0.290186	0.0350844	0.122432	-0.401557	-0.170697	-0.31868	-0.00355347	-0.413786	0.00944066	-0.403939	-0.152973	-0.202229	0.236996	0.492145	0.151246	-0.224014	0.168503	-0.336723	0.255712
278.24725__498.96	-2.54902	-0.662179	-0.600192	-0.434011	-0.100167	0.28579	0.728752	-2.08188	0.402595	0.236997	0.584432	1.07285	0.0655419	0.332534	0.421861	0.15327	0.12029	0.60511	0.461983	0.364516	0.398894	-0.0368324	-0.177565	-0.482123	-0.474615	-0.766457	-0.317143	0.597582	0.40847	-0.350297	-0.227409	-0.192858	0.436776	-0.324385	0.0824344	-0.340917	0.0403352	-0.145321	0.0432846	-0.113894	-0.251209	-0.698807	0.28755	0.407871	0.15186	-0.302659	0.252202	-0.600199	0.335499
278.24731__372.9	-1.83946	-0.645714	-0.525265	-0.313811	-0.260816	-0.0223637	0.40039	-1.32263	-0.0144509	-0.0576343	0.241719	0.967311	0.216092	0.416226	0.415135	0.0847506	0.390859	0.495321	0.442365	0.116548	0.422975	-0.0199352	0.234825	-0.239794	-0.248796	-0.569122	-0.243245	0.575271	0.421539	-0.236345	-0.335346	-0.150898	0.0403905	-0.381752	-0.228676	-0.340706	-0.0545059	-0.236876	-0.0110283	-0.361463	-0.263178	-0.325361	0.189068	0.478865	0.0721271	-0.301944	-0.00170837	-0.582939	0.186066
278.24759__421.02	-0.939064	-0.608267	-0.478136	-0.280067	-0.309488	-0.00240091	0.281291	-0.656863	0.0731074	-0.18113	0.168853	1.10099	0.540257	0.417664	0.751745	0.204006	0.346766	0.395366	0.501933	0.198747	0.382421	-0.114724	0.21722	-0.193651	-0.243717	-0.592893	-0.189777	0.583654	0.386692	-0.16734	-0.309549	-0.0736391	0.11064	-0.368109	-0.158554	-0.299847	0.0101598	-0.423269	0.0119029	-0.422727	-0.146683	-0.261557	0.192946	0.478085	0.155634	-0.280641	0.195731	-0.374263	0.222996
278.24783__382.44	-1.64121	-0.501152	-0.565996	-0.0628872	0.000231627	0.402618	0.795179	-0.928696	0.309512	0.202881	0.700822	1.08835	0.30312	0.560917	0.803794	0.330304	0.213476	0.328096	0.617619	0.228681	0.223768	-0.0708939	-0.0580902	-0.329469	-0.302766	-0.621245	-0.246792	0.611355	0.486804	-0.192812	-0.316356	0.00441911	0.340399	-0.426614	0.00767132	-0.193204	-0.187984	-0.164896	-0.28188	-0.145726	-0.354911	-0.991022	0.101414	0.488017	0.10146	-0.449374	0.429899	-0.588035	0.423548
278.24808__430.8	-1.34591	-0.592703	-0.484986	-0.299102	-0.287278	0.0453288	0.337026	-0.925066	0.161652	-0.155307	0.281058	0.951846	0.336555	0.336369	0.59638	0.112702	0.188312	0.4431	0.503601	0.206939	0.352552	-0.0791302	0.177333	-0.187133	-0.237966	-0.56389	-0.201976	0.606183	0.403631	-0.138504	-0.180039	-0.0377691	0.154545	-0.391206	-0.135571	-0.250905	0.0115991	-0.418922	0.025306	-0.308009	-0.169259	-0.350668	0.285895	0.516743	0.282185	-0.257692	0.273156	-0.379055	0.211042
278.24808__364.98	-1.98433	-0.655784	-0.452702	-0.356382	-0.296727	-0.133068	0.199695	-1.70206	-0.104753	-0.142846	0.174078	0.839285	0.201721	0.330989	0.543304	0.206821	0.42931	0.468645	0.45107	0.243231	0.364601	-0.0460862	0.338984	-0.244315	-0.184943	-0.531635	-0.27893	0.466814	0.402108	-0.214414	-0.253549	-0.0666961	0.00137639	-0.320184	-0.257175	-0.342671	-0.0131621	-0.2389	-0.0427603	-0.310252	-0.206618	-0.209214	0.16888	0.459659	0.0205216	-0.282055	-0.112306	-0.513538	0.145354
278.63739__440.1	-0.188225	-0.374076	0.376255	-0.349801	0.16138	-0.0518558	-0.877428	-0.594186	-0.288856	0.535372	0.265565	-0.396321	0.4857	-0.515491	-0.0200261	0.458978	-0.116933	-0.34303	0.44556	-0.150345	0.265565	-0.275338	-0.709479	-0.288515	0.0761428	-0.0847874	0.00111567	0.373525	-0.0288359	-0.355082	-0.084475	0.338981	0.296896	-0.0953313	-0.108172	-0.10052	-0.208495	-0.814356	-0.558778	-0.0948514	-0.257827	-0.654625	0.986516	-0.6696	-0.498803	-0.314985	0.361754	0.884198	1.09341
278.63934__435.12	0.168279	-0.433072	0.481468	1.13854	0.441478	-0.601001	-0.837609	-0.588192	-0.686187	-0.200824	0.617651	0.383715	0.181875	-0.129187	0.274458	0.197851	-0.620116	-0.586334	0.518138	-0.218698	0.408303	-0.0890738	-0.289767	0.369907	0.209692	-0.0175529	-0.227737	0.0619519	0.234196	0.172687	0.0162121	0.0944156	0.124159	0.0135211	0.0334572	0.329166	0.136197	-0.815738	-0.335627	0.496281	-0.224093	-0.530445	0.0487071	-0.322254	-0.199879	-0.211708	0.296579	0.258213	0.762252
278.6543__382.74	0.0325949	-0.164299	-0.480148	-0.251151	0.0288648	0.0379976	-0.100278	0.0334991	-0.0966089	-0.131125	-0.0763093	0.000967316	0.216191	-0.141256	0.214828	-0.0106893	0.380529	0.120113	0.130802	0.069925	-0.116177	-0.122916	0.0609448	0.0614782	-0.111064	-0.471055	-0.209407	0.124239	-0.0168713	-0.175505	-0.271697	0.108469	-0.0341676	0.12983	0.139514	0.245591	0.352186	-0.0851522	0.314075	0.269912	-0.208747	0.0150717	-0.00393197	0.256066	0.0390263	-0.0520664	-0.0426867	-0.128185	0.314623
279.0531__355.62	0.692071	-1.26771	-0.0689844	1.21938	0.484273	-0.508501	-0.370967	0.362417	-1.28578	-0.539231	0.173523	0.313632	0.319979	-0.0147904	-0.161045	0.210183	-1.03982	0.802552	0.379134	-0.383276	0.15195	0.743057	1.30919	0.394692	0.442954	-0.0268255	0.16529	0.0656108	0.3436	0.542704	-0.168813	-0.072707	-0.28241	0.66656	-0.0544749	0.255996	0.287152	0.485896	-0.440156	-0.10349	0.290226	0.635562	0.207663	0.109396	0.756881	0.63152	0.302116	-0.410731	0.0364057
279.18866__41.46	-0.372413	0.324011	0.357974	-0.0239369	0.191585	0.697587	-0.23436	-0.416662	-0.103895	0.392017	0.416035	0.742734	0.280642	0.0307124	-0.525116	0.0513074	0.103126	0.31051	0.249914	0.297409	-0.00745154	-0.816483	0.457421	0.239547	0.10069	-0.166575	-0.311523	-0.418411	0.373302	0.339855	-1.29329	0.560809	0.00505065	-1.83199	0.0731944	0.359862	0.331295	-0.000403176	-0.0805628	-0.520888	0.33612	0.605966	0.291059	0.257064	-0.704249	-0.0618514	-0.0332194	-0.409948	-0.00659384
279.22968__468.66	-2.12914	-0.569137	-0.491913	-0.24907	-0.160978	0.195601	0.439055	-1.62722	0.232731	-0.0629821	0.257493	1.12208	0.462598	0.508663	0.755015	0.223948	0.374422	0.397409	0.408281	0.212881	0.34409	-0.188957	0.0973462	-0.0882869	-0.28836	-0.602069	-0.26464	0.451283	0.282329	-0.276982	-0.25812	-0.064041	0.108904	-0.205989	-0.0931357	-0.330831	0.125569	-0.209303	0.101795	-0.335768	-0.112327	0.0543193	0.182336	0.421945	0.102009	-0.115056	0.228606	-0.359985	0.128606
279.23209__476.22	-1.57	-0.62888	-0.601014	-0.174975	-0.150755	0.241701	0.68644	-1.02012	0.251072	0.110133	0.470154	1.20209	0.306127	0.51921	0.785981	0.254703	0.436308	0.389716	0.498817	0.232748	0.268494	-0.169225	0.00625597	-0.296987	-0.322509	-0.712885	-0.300688	0.543238	0.431172	-0.277215	-0.251359	-0.0707942	0.11899	-0.312179	-0.0416253	-0.362299	0.0131773	-0.232395	-0.0826015	-0.339117	-0.301333	-0.114251	0.183821	0.550226	0.0871051	-0.386064	0.300167	-0.602077	0.267965
279.23352__461.34	-1.37736	-0.684868	-0.61911	-0.362604	-0.131138	0.284251	0.658915	-0.620738	0.275877	0.201036	0.373668	1.21315	0.365075	0.497782	0.676	0.151109	0.400413	0.504336	0.408298	0.222689	0.291519	-0.0813662	-0.0113472	-0.313736	-0.392906	-0.778035	-0.297978	0.555646	0.338277	-0.294634	-0.251321	-0.168917	0.166006	-0.167206	-0.0516026	-0.413444	0.065489	-0.0772111	0.0283652	-0.367575	-0.225582	-0.129682	0.182788	0.491668	0.0564029	-0.290352	0.178062	-0.577448	0.151291
279.23395__531.9	-0.272562	0.0410656	0.450099	0.773884	0.726664	-0.224076	0.457109	-0.570656	-0.121231	-0.243391	0.193743	0.418183	0.181289	0.00463155	1.08596	-0.192418	0.109172	0.230982	-0.381524	0.874152	1.12757	0.0893714	0.426326	0.457206	0.916329	0.489628	-0.26067	-0.253419	0.0527445	-0.126283	0.670956	-0.226176	0.11437	0.316632	-0.0485373	-0.287347	0.428679	-0.0208421	0.592861	0.883813	0.418923	-0.00731758	0.0508119	-0.0221435	-0.0508922	0.962465	0.845886	0.263871	0.732905
279.64505__459.42	0.565196	0.271095	0.223304	0.186601	0.0824747	-0.23898	-0.381818	0.355638	-0.110714	-0.12057	-0.134488	-0.472105	0.0480664	0.0624016	-0.119443	0.067841	-0.222547	-0.353271	-0.160678	-0.297149	-0.112157	-0.0322559	0.0873409	0.133605	0.251029	0.350345	0.0413696	-0.31407	-0.0893933	0.0509411	0.00265537	0.153503	-0.0471464	0.0870756	0.0578471	0.260848	-0.0744523	-0.335604	0.00852838	0.216198	0.0441165	0.0901555	0.0277752	-0.547524	0.134825	0.354082	-0.0925485	0.368432	0.0867239
279.6456__451.5	0.225257	0.0229926	-0.0653879	-0.00624177	-0.112309	-0.239386	-0.160529	0.145204	-0.103597	-0.201776	0.412317	-0.495456	-0.00642864	0.0256477	0.0623266	0.247184	-0.481687	-0.479372	-0.0479036	-0.236067	-0.0851813	-0.310302	-0.170446	-0.0426291	0.369901	0.227621	-0.118553	-0.10047	-0.0574438	-0.246219	-0.243143	0.10207	-0.0241175	-0.293736	0.0365852	0.36967	-0.208197	-0.595121	-0.307052	0.258687	-0.281847	-0.245479	0.0228416	-0.663251	0.0492088	0.204757	0.0995814	0.399508	0.632268
279.78558__451.8	0.398635	0.077074	0.0744259	-0.22958	-0.0893561	-0.447455	0.0435406	0.242422	0.237112	-0.0642853	0.319243	0.151007	0.397854	-0.0381427	0.867639	0.0969514	-0.47185	-0.298924	0.278878	0.0235603	0.384539	-0.389118	0.260983	-0.0770235	0.315546	-0.0302854	-0.598873	-0.26242	0.0525688	-0.13203	-0.00643751	0.416196	-0.19643	-0.532114	-0.824255	0.366639	-0.287542	-0.447375	0.0665045	-0.106089	-0.543983	-0.105817	0.230113	-0.522813	0.0434286	-0.0524403	0.183536	0.265438	0.508519
280.15118__471.12	0.473851	0.0639453	0.446041	-0.0518205	-0.00956675	-0.325407	-0.818025	0.124201	-0.453561	-0.00784987	-0.0872307	-0.826914	0.170894	-0.0942678	-0.167771	-0.0438279	-0.248363	-0.333844	0.00481807	-0.758128	-0.010547	0.381548	0.0971176	0.162376	-0.0901664	0.3073	0.229358	-0.368726	-0.160338	0.0642756	-0.041927	-0.242206	0.0600217	0.0990214	0.223615	0.314743	0.0537345	-0.609766	-0.650019	-0.173596	-0.00882318	0.113485	0.0422085	-0.388668	-0.259137	0.0599619	0.0865757	0.762368	0.68861
280.1712__480.96	0.0781848	0.279024	-0.0876547	0.0604286	0.185194	0.245786	0.113651	0.222913	0.257069	-0.0918369	-0.192607	0.101219	0.0547964	0.0859021	-0.0489416	0.0741306	0.0999198	-0.00433995	-0.133699	0.15396	-0.23546	-0.149511	-0.0820053	-0.0347951	-0.00811191	-0.2041	-0.0430091	-0.171958	0.107667	0.302611	0.0463305	0.0414537	0.0704974	0.131257	0.0385114	-0.116179	0.174146	0.439172	0.39351	0.207906	0.0379994	0.0411388	-0.0670672	0.120514	0.251104	-0.0374706	-0.340468	-0.341261	-0.556471
280.25873__717.18	-2.33826	-0.570514	-0.374107	-0.0882382	-0.108447	0.188414	0.347971	-1.91513	0.132037	-0.169322	0.124897	0.750041	0.243776	0.2084	0.641577	0.0322531	0.348757	0.317207	0.384189	0.158933	0.310825	-0.244097	0.187526	-0.0126954	-0.29357	-0.491918	-0.258988	0.516049	0.170904	-0.37953	-0.17212	-0.0484981	0.0426128	-0.140408	-0.0262429	-0.353645	0.270672	-0.335955	0.24428	-0.340654	-0.0177316	-0.0755624	0.31607	0.582293	0.106712	-0.0294807	0.160044	-0.172943	0.186446
280.25961__414.18	-2.41281	-0.768344	-0.486001	-0.23139	-0.169539	0.0523274	0.372917	-1.9931	0.137975	-0.0818621	0.214244	1.07697	0.42989	0.240175	0.712444	0.11134	0.277314	0.429501	0.406965	0.145611	0.487703	-0.16394	0.129162	-0.0847922	-0.21997	-0.60313	-0.190442	0.653493	0.314696	-0.391219	-0.3305	-0.0663545	0.0587488	-0.289194	-0.18284	-0.461297	0.130917	-0.191934	0.0847836	-0.641313	-0.174065	0.104095	0.183492	0.547278	-0.0800787	-0.0619548	0.043207	-0.247017	0.199482
280.26031__664.32	-1.86518	-1.23408	-0.618077	-0.000556093	-0.239917	0.372011	0.406421	-1.3022	0.228623	0.058746	0.16549	0.796131	0.318013	-0.346779	0.447497	-0.0899813	0.31585	0.827383	0.917569	0.413015	0.371038	-0.0849235	-0.446759	0.321724	-0.467719	-0.502314	-0.305002	0.452421	0.217672	-0.227999	-0.262629	-0.0459802	0.308056	-0.215972	0.347397	-0.111429	0.323642	-0.523642	0.2613	-0.701341	-0.410099	-0.123259	-0.00496566	0.133027	-0.10871	-0.0424788	0.17438	-0.46694	0.358165
280.26083__719.1	-2.01916	-0.560109	-0.384506	-0.121529	-0.146553	0.00358507	0.329868	-1.86338	0.13982	-0.150132	0.137728	1.05623	0.513951	0.265353	0.643955	0.0432787	0.344793	0.300491	0.365699	0.146501	0.275549	-0.245685	0.174512	-0.0203529	-0.28124	-0.778292	-0.254941	0.496937	0.159791	-0.37701	-0.176216	-0.0558393	0.0332363	-0.14985	-0.0338214	-0.352416	0.255451	-0.33495	0.230768	-0.338459	-0.0239084	-0.08131	0.299867	0.559086	0.0949667	-0.0493799	0.136242	-0.186392	0.203604
280.26117__528.9	-0.296541	-0.641636	-0.595742	-0.407729	-0.161815	0.347717	0.732156	0.471438	0.383467	0.0485412	0.51606	1.35027	0.426802	0.688483	0.722269	0.203814	0.301968	0.287436	0.335358	0.23554	0.193476	-0.202306	-0.160832	-0.369105	-0.41296	-0.764681	-0.254111	0.568776	0.412046	-0.299298	-0.217828	-0.141101	0.288291	-0.201879	0.0218034	-0.31033	0.0984748	-0.284221	0.033772	-0.169199	-0.290413	-0.553515	0.16799	0.472296	0.163842	-0.42354	0.284045	-0.535298	0.145741
280.26154__702.36	-1.64744	-0.644052	-0.44346	-0.216778	-0.180971	0.0473211	0.416398	-2.30751	0.204968	-0.0796892	0.120141	0.945438	0.381126	0.253047	0.668221	0.0307244	0.357714	0.326342	0.42794	0.163229	0.445942	-0.143494	0.161749	0.0100865	-0.283657	-0.480517	-0.241567	0.604964	0.220802	-0.350199	-0.196149	-0.1111	0.0908664	-0.184281	0.0406778	-0.294545	0.159359	-0.329529	0.224688	-0.379636	-0.0565085	-0.127279	0.283662	0.560822	0.0467451	-0.00824409	0.117813	-0.209432	0.0719546
280.26166__592.5	-1.48595	-0.680063	-0.482769	-0.0592995	-0.173564	0.201759	0.438462	-2.02069	0.285858	-0.0710504	0.292125	0.713466	0.0899688	-0.0742129	0.483916	0.049447	0.289443	0.530774	0.517607	0.108991	0.379606	-0.20489	0.0968155	-0.0755012	-0.445634	-0.586144	-0.263751	0.502455	0.312579	-0.238918	-0.186819	-0.0630157	0.298529	-0.0714989	0.067679	-0.27429	0.199479	-0.379349	0.241603	-0.368226	-0.18924	-0.166846	0.352179	0.585976	0.147375	0.127441	0.197437	-0.409608	0.190906
280.26215__652.92	-2.42986	-0.574698	-0.439174	-0.152142	-0.0628714	0.187203	0.436294	-2.27006	0.28795	-0.0294326	0.251259	1.03164	0.393043	0.34019	0.705904	0.0340126	0.292594	0.365641	0.487211	0.239364	0.303725	-0.140643	0.144308	-0.0527707	-0.460113	-0.608599	-0.386445	0.458374	0.318538	-0.426456	-0.299888	-0.0672327	0.163619	-0.0451094	0.0321678	-0.403187	0.233345	-0.391439	0.164084	-0.466404	-0.142494	-0.0785844	0.253173	0.587965	0.080833	-0.215995	0.181447	-0.17636	0.312748
280.26227__461.76	-1.74041	-0.546866	-0.551918	-0.129436	-0.0525352	0.383788	0.656501	-1.0398	0.348441	0.225598	0.520865	1.03269	0.303229	0.520407	0.663205	0.256153	0.324715	0.308597	0.423136	0.173537	0.181796	-0.0620099	-0.0556407	-0.294561	-0.25899	-0.657048	-0.191177	0.521311	0.38039	-0.189823	-0.186203	-0.0470955	0.267795	-0.253557	-0.00418208	-0.207569	-0.0395095	-0.201383	-0.146164	-0.160942	-0.247009	-0.835145	0.174239	0.52063	0.174562	-0.379745	0.419158	-0.514728	0.286267
280.26276__585.42	-1.61845	-0.650137	-0.487662	-0.137824	-0.142886	0.152481	0.459693	-1.66973	0.281126	0.0382033	0.291716	0.751817	0.113861	0.0632863	0.655288	0.170487	0.375666	0.531944	0.566094	0.211662	0.328064	-0.258059	0.0616867	0.0157047	-0.452603	-0.621857	-0.364764	0.559299	0.257509	-0.297138	-0.308978	-0.0500292	0.298598	-0.195655	-0.0443717	-0.389367	0.246298	-0.454689	0.195231	-0.429564	-0.271077	-0.184366	0.326087	0.518301	0.0688885	-0.0225233	0.201141	-0.439255	0.196592
280.26276__360.66	0.0553569	-0.109995	0.609202	0.216989	-0.19827	-0.156509	-0.551587	-0.158362	-1.41548	-0.666385	1.23373	0.105398	0.291022	0.729765	0.202628	-0.510139	0.19001	0.38836	0.159831	0.969464	-0.147019	0.789352	-1.10245	0.492794	0.585101	-0.745205	-0.0203963	0.110585	1.15193	0.316421	-0.169146	-0.0406364	-0.731834	0.374928	-0.166935	0.0227149	-1.18454	-0.316355	-0.49113	-0.370722	-0.0872919	0.449496	-0.454509	-0.355167	0.183837	0.0103198	0.296689	-0.754071	0.947903
280.26291__407.04	-2.35619	-0.630937	-0.513546	-0.328057	-0.223017	0.0776759	0.37961	-1.81269	0.172436	-0.103407	0.23675	0.972209	0.392629	0.30368	0.803306	0.110357	0.402366	0.451517	0.438686	0.198336	0.435544	-0.120013	0.140385	-0.144929	-0.267084	-0.486591	-0.160651	0.595456	0.280972	-0.244542	-0.329978	-0.0472076	0.0454559	-0.252845	-0.228963	-0.501121	0.0582249	-0.30926	0.0768135	-0.515518	-0.162039	0.03406	0.130415	0.460166	0.000317915	-0.0757401	0.0374097	-0.283665	0.193087
280.26312__614.52	-1.85506	-0.527046	-0.470502	-0.151205	-0.107989	0.143967	0.40413	-2.67804	0.250574	-0.135109	0.157734	0.882614	0.292509	0.197794	0.630021	0.119009	0.300826	0.31777	0.469982	0.136868	0.432617	-0.244479	0.0835388	-0.0713658	-0.333297	-0.48028	-0.301815	0.614317	0.397926	-0.276273	-0.326598	-0.026957	0.0911099	-0.175068	-0.0527989	-0.273449	0.173809	-0.461939	0.0767349	-0.445734	-0.08975	-0.110356	0.26377	0.550538	0.153334	-0.0379655	0.212471	-0.209427	0.230474
280.26385__443.46	-2.13982	-0.616924	-0.477557	-0.287773	-0.210593	0.051127	0.316506	-1.69325	0.143822	-0.0806811	0.17656	1.00748	0.447189	0.494825	0.766544	0.2308	0.410001	0.365267	0.368382	0.197517	0.341566	-0.115131	0.188779	-0.134621	-0.339369	-0.660274	-0.328607	0.491537	0.315467	-0.358395	-0.360393	-0.0431473	0.0596986	-0.255917	-0.135776	-0.344763	0.100529	-0.283466	0.0709405	-0.368398	-0.114464	-0.172003	0.215724	0.445672	0.0821308	-0.194914	0.0940394	-0.386962	0.148369
280.26392__491.94	-1.58783	-0.71887	-0.672586	-0.211812	-0.129331	0.374293	0.760242	-1.02097	0.307102	0.0910189	0.566535	1.07907	0.23346	0.460851	0.748362	0.209124	0.386038	0.415422	0.487007	0.239397	0.274528	-0.124085	0.0246955	-0.304776	-0.315012	-0.750434	-0.268594	0.529362	0.430107	-0.315553	-0.281085	-0.0648342	0.202398	-0.26481	-0.0180745	-0.313846	0.0215361	-0.19149	-0.0871314	-0.276758	-0.280738	-0.498319	0.138787	0.625216	0.12074	-0.302878	0.323888	-0.651166	0.19477
280.2644__455.16	-2.51794	-0.258227	-0.172685	-0.00322827	-0.183304	-0.0260942	0.0679225	-2.46526	0.0932863	-0.210254	-0.0715131	0.585112	0.444313	0.416153	0.468111	0.212222	0.289733	0.117087	0.172363	0.0226186	0.148895	-0.0595029	0.146205	0.0461601	-0.142296	-0.26092	-0.0756998	0.378585	0.25414	0.0236835	-0.106105	0.107729	0.0568769	-0.138494	-0.0851889	-0.134969	0.110399	-0.317893	0.140056	-0.290708	0.0404824	0.0417318	0.223018	0.410276	0.18944	-0.0536941	0.147667	-0.0401594	0.0972019
280.26514__624	-1.9442	-0.589441	-0.44603	-0.158651	-0.122237	0.171591	0.398807	-2.36274	0.254917	-0.0856014	0.238926	0.564729	-0.0260796	-0.0775113	0.405164	-0.0922421	0.229432	0.525572	0.460291	0.189255	0.478038	-0.180881	0.194453	-0.0625223	-0.388824	-0.650172	-0.322845	0.577402	0.292877	-0.340058	-0.226748	-0.0597514	0.177605	-0.14406	0.0113255	-0.332324	0.307999	-0.324736	0.215779	-0.405555	-0.0690274	-0.0717002	0.213527	0.620943	0.113705	0.130207	0.116546	-0.340383	0.149021
280.26578__525.12	-0.644925	-0.631351	-0.723498	-0.486893	-0.150091	0.370675	0.88511	0.182087	0.476239	0.14598	0.592467	1.26534	0.179484	0.479384	0.51621	0.157746	0.225315	0.475357	0.418403	0.314557	0.287388	-0.108992	-0.240535	-0.455652	-0.555373	-0.892583	-0.401303	0.522249	0.395551	-0.414349	-0.318259	-0.245361	0.418001	-0.226514	0.0790763	-0.345722	0.127955	-0.16057	0.0696378	-0.05941	-0.238778	-0.593714	0.266353	0.562078	0.203928	-0.407947	0.219948	-0.655328	0.114701
280.65472__488.7	0.359857	0.0116245	0.22417	-0.0336881	-0.116761	-0.116425	-0.501375	0.0761229	-0.00588517	0.178161	0.0837052	-0.515095	0.159882	-0.253434	-0.145001	0.143402	-0.351321	-0.198705	-0.11763	-0.0492143	0.106724	-0.0143523	0.0216298	0.00705842	0.147484	0.193502	0.045465	0.00593258	-0.325644	-0.205089	-0.165408	-0.463314	0.00101148	-0.294506	-0.0473237	0.20783	-0.110302	-0.497923	-0.269719	0.0737731	0.0128983	-0.30904	-0.0141348	-0.783902	-0.200733	-0.085489	0.174228	0.530582	0.682165
280.65515__495.66	0.104034	-0.120081	0.121737	-0.0774942	0.00239213	-0.206542	-1.02299	0.296655	-0.693316	0.117916	0.358079	-1.02253	-0.218946	-0.109608	-0.42705	0.110959	-0.110656	-0.601087	-0.583062	-0.482935	-0.130335	-0.00257474	0.24536	-0.503701	-0.0175631	0.00845087	0.211571	-0.426895	0.0483773	-0.377177	-0.332697	-0.50114	-0.48653	-0.0777806	-0.0992097	0.257801	-0.191242	-0.25642	-0.45718	-0.256309	-0.0107695	-0.0305326	-0.46701	-0.979191	-0.389809	-0.177376	-0.176895	0.18283	0.831777
280.74335__504.42	-1.54152	-0.460044	-0.589717	-0.0297836	0.116033	0.360346	0.678071	-0.839973	0.373084	0.203029	0.432216	1.33881	0.60858	0.894748	1.0021	0.388913	0.360918	0.0283516	0.281841	0.131608	0.141248	-0.210191	-0.00141661	-0.419315	-0.0444316	-0.3298	0.0698148	0.412033	0.261831	0.0355793	-0.367475	-0.106284	0.27998	-0.338663	0.0379643	-0.261416	-0.0997283	-0.29678	-0.0903131	-0.270995	-0.370669	-0.47056	0.160239	0.552641	0.0313363	-0.400066	0.389408	-0.342042	0.309403
280.82504__38.28	0.111282	-0.165871	0.152954	0.291077	-0.0299277	-0.0118856	0.0559829	-0.203791	0.166623	-0.282152	-0.0724984	0.101893	0.01137	-0.0990201	0.0399684	-0.0898221	0.123047	0.124248	0.0614716	-0.0848347	0.0350648	-0.0776314	-0.116101	0.168932	0.259522	0.519351	0.337031	-0.25985	-0.218291	0.00891851	0.235791	-0.0954769	-0.29968	0.182851	-0.0847417	0.130943	-0.137457	-0.429278	-0.442077	-0.639295	-0.0143854	0.0827334	-0.295467	-0.138769	0.00310936	0.117868	0.211872	-0.0395248	0.0760593
280.98978__34.08	0.354033	0.0446305	0.20984	0.233939	-0.200247	-0.0919329	0.00824751	-0.137899	-0.0203745	-0.175826	0.413985	0.14567	-0.809276	-0.375857	0.0128689	-0.754616	-0.648089	-0.0355001	-0.0714032	-0.247779	-0.141567	-0.0486435	-0.0259763	-0.146665	-0.0172931	-0.59457	0.362428	-0.438096	-0.0181903	-0.653013	-0.284794	-0.111921	-0.367296	-0.133123	-0.353814	-0.441693	-0.273265	1.20712	-0.402887	-1.54606	-0.303336	1.42488	0.121018	0.773882	0.065417	0.0410872	-0.246646	-0.139837	-0.29054
281.11716__246.72	0.0278739	-0.124498	-0.188832	-0.367025	-0.175405	0.0909488	0.132213	0.0410744	0.0361124	-0.282571	0.10653	0.168287	0.0280577	-0.161197	-0.115449	0.0117444	-0.0549185	0.158555	0.154823	0.0187377	-0.0101334	-0.0234597	-0.159897	-0.0739714	-0.234266	-0.0428131	-0.074713	0.275924	0.34046	-0.151151	0.120119	0.215355	0.165244	0.0650037	-0.0521035	-0.022525	-0.0677192	0.296574	-0.208552	-0.484229	-0.395957	0.0579592	-0.0467812	-0.0242248	-0.0338907	-0.110119	-0.228762	0.0752442	-0.0691794
281.6413__459.42	0.796189	0.314506	0.352457	0.118094	0.186314	-0.107031	-0.429848	0.562531	-0.0968135	-0.26933	-0.0468459	-0.943981	0.00723437	0.166863	-0.0170957	0.289907	-0.261346	-0.387061	-0.608375	-0.312424	-0.156044	-0.0401238	-0.0785776	-0.0271934	0.188285	0.0420572	0.0476941	-0.286473	-0.193255	0.184246	0.0929541	-0.066737	-0.140948	0.295563	-0.16252	0.153145	0.214144	-0.276535	-0.337109	0.4117	-0.0782589	0.226254	0.0528517	-0.62164	0.0797338	0.33875	-0.0207337	0.508255	0.142439
281.66__526.8	0.203271	0.0886839	0.336101	0.205497	0.0863533	0.093988	-0.914428	0.0652474	-0.0969588	0.106742	-0.111592	-0.621165	0.097074	-0.0019182	-0.514885	0.078861	0.0563871	-0.0825604	0.0219615	-0.53064	-0.328924	-0.0764617	0.0680232	0.0454019	-0.269383	0.15896	0.241908	-0.307552	-0.0660134	0.133038	-0.101809	-0.234781	-0.360509	-0.190244	0.0902485	0.327926	-0.147605	-0.284724	-0.170323	-0.325153	0.142124	0.0496423	0.00804467	-0.64807	-0.0490115	0.161029	-0.0359672	0.427969	0.22368
281.66422__517.74	0.306777	-0.258431	0.308651	0.315814	-0.085023	-0.315179	-1.09981	-0.34105	-0.326477	0.0315208	-0.249593	-0.612618	0.207473	-0.107994	-0.0494048	0.136214	-0.2132	-0.0595701	0.257445	-0.397098	-0.0266073	0.088897	0.223779	0.00163198	-0.0289744	0.14206	0.186359	-0.147916	-0.24597	0.0816347	-0.128887	-0.249141	-0.433546	-0.276622	-0.030154	0.337725	-0.393223	-0.656277	-0.360499	-0.335574	0.158496	-0.05525	0.238858	-0.670532	-0.211937	0.020999	0.14109	0.477615	0.672708
282.18448__46.68	-0.0144036	-0.189243	-0.0162279	-0.120512	0.137957	0.293459	-0.0436825	0.177411	0.27793	0.221603	0.222189	0.0927519	0.0814086	0.40653	-1.49074	0.148531	0.0409732	0.0570207	-0.00306737	-0.524069	-0.187417	-0.045347	-0.0193089	-0.0458653	-2.05932	-0.150516	0.0417805	0.110046	-0.437923	0.314714	0.231515	0.384971	0.284512	-0.235121	0.469882	0.226778	0.352584	-0.40482	0.0688669	-1.24492	0.151707	0.186156	0.262402	0.048863	0.199297	-0.129861	-0.223358	0.174471	-0.556436
282.24582__444	-2.17372	-0.700542	-0.549168	-0.307231	-0.207714	0.097157	0.439512	-1.70853	0.180663	-0.0765315	0.27088	1.16048	0.492659	0.465733	0.821186	0.237505	0.399268	0.456971	0.493896	0.244837	0.4014	-0.14135	0.139925	-0.160301	-0.24479	-0.616226	-0.239801	0.530285	0.333535	-0.281362	-0.336939	-0.111189	0.0698776	-0.273328	-0.144625	-0.342448	0.0831419	-0.25339	0.0672665	-0.364835	-0.152019	-0.086362	0.234147	0.43956	0.0831812	-0.214497	0.195328	-0.403122	0.172192
282.24615__437.88	-2.16427	-0.847119	-0.718094	-0.45011	-0.220745	0.233769	0.657544	-0.38387	0.193954	0.015815	0.410547	1.11864	0.284904	0.416962	0.686583	0.137249	0.323099	0.494943	0.498846	0.265619	0.334936	-0.191195	-0.0592613	-0.361822	-0.334864	-0.768584	-0.289081	0.610681	0.388405	-0.415237	-0.359031	-0.174809	0.174927	-0.311598	-0.0617637	-0.423244	0.0875602	-0.139918	-0.0357857	-0.360276	-0.33135	-0.165344	0.209528	0.454199	0.0532123	-0.354013	0.248601	-0.527198	0.299876
282.2789__472.32	-1.86158	-0.67609	-0.615078	-0.232846	-0.190524	0.187228	0.606613	-1.17154	0.292718	0.00259801	0.384933	1.13926	0.288464	0.411524	0.765734	0.183812	0.395004	0.494349	0.435897	0.247261	0.380314	-0.155801	0.0911528	-0.200422	-0.35453	-0.679317	-0.291332	0.557177	0.35928	-0.298392	-0.318097	-0.0403572	0.175754	-0.205791	-0.0505955	-0.35234	0.0588237	-0.140312	0.0227005	-0.340635	-0.230698	-0.209694	0.123891	0.532927	0.0334649	-0.237908	0.19823	-0.508313	0.183786
282.27951__557.28	-0.911917	-0.350103	-0.219136	-0.0457422	-0.0379321	0.214869	0.057633	-0.531417	0.186191	0.156416	0.220747	0.175029	0.108399	0.134172	0.0447597	0.120403	0.100842	0.0551245	0.073227	0.00351643	0.0112099	0.0274753	0.00484753	-0.000588852	-0.41197	-0.607942	-0.0946636	0.236708	0.205039	-0.0999606	-0.152976	-0.0326291	0.121654	-0.108266	0.114584	0.0444691	0.0363908	-0.149496	-0.0240768	-0.222942	-0.134762	-0.418813	0.105574	0.142818	0.184962	-0.305949	0.133236	-0.264642	0.124859
282.41803__557.22	-0.914432	-0.337406	-0.230329	-0.0463452	-0.036214	0.201775	0.0539099	-0.51011	0.166738	0.134572	0.195605	0.570426	0.275434	0.421582	0.107366	0.261261	0.220589	0.0509241	0.197666	-0.115021	-0.133869	-0.0213874	-0.0891296	-0.0969771	-0.673317	-0.816989	-0.184684	0.263163	0.231119	-0.155831	-0.220226	-0.103647	0.143989	-0.11747	0.110832	0.0393887	0.0230325	-0.184346	-0.0653689	-0.237788	-0.139577	-0.435427	0.0787195	0.119253	0.15229	-0.343901	0.113534	-0.303628	0.112657
282.62119__448.44	0.337978	-0.193306	0.404657	-0.135719	0.212927	-0.0838998	0.0551756	-0.299577	-0.140545	0.459288	0.273517	-0.237056	0.395664	-0.414828	1.0705	0.195986	-0.68108	-0.0458154	0.0403002	1.06883	0.291588	0.34798	0.168672	-0.0506945	1.19658	0.270228	0.159106	0.233677	-0.520365	0.0548933	0.127005	0.170339	0.000688696	0.102122	0.248541	0.485895	0.303601	-0.536838	-0.146805	1.12212	0.165458	-0.186711	0.0668791	-0.23116	0.0486054	0.0477326	0.444764	0.0296124	0.880906
282.62195__454.02	0.780716	-0.0252131	0.547761	-0.218911	0.36816	-0.0378155	0.073335	0.114713	-0.0984448	0.484477	0.388287	-0.438907	0.264295	-0.428177	0.699152	0.072898	-0.522453	0.0766288	-0.0784893	0.957662	0.193802	0.539371	0.187638	0.0777547	0.842268	0.367645	0.0176201	-0.175527	-0.559373	-0.211397	-0.102842	-0.0524945	0.0998823	0.356019	0.25681	0.642303	0.240868	-0.306044	-0.176579	0.975262	0.286009	-0.110313	-0.0754272	-0.451327	-0.0740013	0.166093	0.428371	0.272537	0.839422
282.64682__435.84	1.22937	-0.653131	0.545813	0.91991	0.619124	-0.108707	-0.599222	-0.094438	-0.785073	0.210862	0.940872	-0.0623716	0.302792	-0.372635	0.712519	0.650382	-0.915395	0.221238	0.0214937	0.485178	0.427091	0.944972	0.67454	0.251055	0.0564694	-0.229354	-0.0967987	0.442198	-0.695535	0.169217	0.415363	-0.0965824	0.0441048	0.0711181	0.290772	0.0642278	0.452672	-0.474721	-0.552295	0.587692	0.130086	0.395348	-0.478098	-0.674131	0.638577	-0.326465	0.248139	-0.0593183	0.418267
282.82086__38.22	0.184356	0.167302	-0.157196	0.126107	-0.194368	-0.110723	-0.0580818	-0.374111	0.11703	-0.0688635	-0.00162724	-0.0101587	-0.136253	0.0602055	0.324875	0.0591733	0.375422	-0.0395364	0.199565	0.0713449	-0.214992	-0.00467026	-0.2375	-0.0176647	0.0993966	0.0929907	0.0583578	-0.192405	0.0352712	-0.414303	-0.375187	-0.0391402	-0.185193	-0.0144765	-0.295042	0.316394	-0.111879	-0.473659	-0.101221	-0.473714	-0.334515	0.425663	0.149576	0.0357111	-0.166393	0.133616	0.0772863	0.425691	0.250392
283.00955__260.52	0.669579	-0.326474	-0.378624	0.185623	-0.147614	0.381754	-0.38041	-0.213461	0.0431808	0.0979712	0.134153	0.358191	0.227482	0.0172315	-1.11038	-0.0694651	0.00977348	0.418734	-0.121769	-0.356099	-0.665429	0.412952	0.207091	0.525813	0.439119	0.597506	0.215517	0.270656	0.343226	0.344305	0.254467	0.866478	0.19843	-0.080469	0.346325	0.205198	-0.327374	-0.259347	-0.538914	-0.244612	-0.302059	0.77346	-0.0799974	-0.16261	0.196567	0.111574	-0.271822	0.3642	0.298163
283.03116__46.38	0.299361	0.169137	0.110961	0.190741	-0.125406	0.130953	-0.00025922	0.327787	0.099317	0.201227	-0.0616632	0.193768	-0.0109815	-0.0398814	-0.308588	0.201009	0.151093	0.181617	-0.00432631	-3.5925	0.287847	0.479371	0.313012	0.293552	-0.156548	-0.183326	0.0203212	0.385579	0.206696	0.264852	0.170258	0.28091	0.367871	0.0448169	-0.0106388	-0.0149347	0.197841	-1.38583	-0.162646	-0.381276	-0.0627715	0.437382	-0.000599612	-0.11367	0.277695	-0.0803357	-0.494677	0.128315	-2.2813
283.10571__642.42	0.148303	0.318785	-0.207929	0.130725	0.029645	0.0558622	-0.300707	-0.171564	-0.104144	-0.515632	-0.509402	0.552016	-0.403403	0.242628	-0.185206	0.0326024	0.166353	0.352899	0.111661	-0.211288	-0.394438	0.203728	0.742124	0.361561	0.221288	0.075325	0.134433	-0.277927	-0.105617	-0.0974086	-0.103048	-0.165452	0.455166	0.119697	1.01836	0.0857403	0.43737	-2.85067	0.449141	-0.0565471	0.477059	-2.23838	-0.451646	0.187543	0.0563142	0.190172	-0.1997	0.91405	0.160926
283.16058__42.72	0.526402	0.876966	0.248226	-0.160168	0.750206	-0.441832	-0.520269	0.298983	0.630228	0.528506	0.209302	0.468542	-0.374764	-1.15533	0.420319	0.447387	-1.61973	-0.259598	0.523011	-0.312675	0.648492	-0.180248	-0.469053	0.552711	0.642276	0.174713	0.261832	-0.776049	-0.0262871	0.273326	-0.525279	0.883649	0.704147	-0.946337	0.436364	0.683304	0.704666	-1.04078	-0.152322	-0.950401	-0.989965	0.98772	0.517227	0.434297	0.8003	0.414891	0.295326	0.286115	-0.61503
283.17279__181.2	0.204167	0.272623	0.0474142	0.173622	-0.101644	0.108836	-0.0449919	0.208838	0.0591095	0.0939216	0.263795	0.0146999	-0.178964	-0.00455971	-0.187184	-0.0403539	0.307202	-0.0752002	-0.0565945	0.171014	0.0696274	0.197514	0.144072	0.0724657	-0.0397807	-0.160558	-0.0149565	-0.115597	-0.0946604	-0.301363	-0.304978	0.294788	-0.155449	-0.0360865	-0.119608	-0.15421	0.0970685	-3.26287	0.0991857	0.235089	-0.163042	-0.36246	-0.194632	0.00863759	0.132299	-0.0321943	0.149491	-0.0197926	0.417588
283.17285__183.3	0.853557	0.922446	0.702047	0.555728	0.281957	-0.196108	-0.502402	-0.251338	-0.560214	0.0971803	0.26184	-0.153475	-0.318533	-0.0577742	-0.0596213	-0.08452	0.256338	-0.120434	-0.102299	0.120695	0.0214683	0.146822	0.0944949	0.0243786	0.219302	-0.194687	-0.0433582	-0.136278	-0.113576	-0.314493	-0.317948	0.264093	-0.183872	-0.0684399	-0.661073	-0.195887	0.0502018	-2.32848	0.0529562	0.185791	-0.628185	-0.0594966	-0.237346	-0.0382919	0.0828047	-0.0782771	0.0996408	-0.0661326	0.362177
283.2269__352.44	-1.91859	0.0282033	0.190442	-0.162385	0.105405	0.181111	0.0947616	0.471311	0.182986	-0.459267	0.0988285	0.558107	-0.234113	-0.202247	-0.21512	0.0917282	0.0753176	0.532471	0.0907569	0.246744	-0.726353	0.408091	-0.0426766	-0.940832	-0.164605	0.440706	-1.09163	0.148768	0.644744	-1.11684	-0.73337	0.307596	0.000442917	-0.366573	0.0317756	0.00525967	-0.0115567	-0.346975	-1.13947	0.0741959	-0.23967	0.300599	0.32179	-0.464088	-0.132181	-0.165622	-0.234797	0.325651	-1.02229
283.27908__477.72	-2.92464	-0.475073	-0.721885	-0.138888	0.163114	0.316376	0.556724	-0.802196	0.36462	0.110557	0.24464	1.12616	0.183138	0.471116	0.616584	-0.197975	0.338453	0.346062	0.368433	0.396424	0.235598	-0.218776	0.120597	-0.0820474	-0.173675	-0.772433	-0.517649	0.477635	0.38557	-0.125344	-0.249028	0.00495767	0.0992684	-0.126505	-0.109018	-0.429194	0.13108	0.031812	0.169411	-0.20278	-0.159665	-0.036508	0.167429	0.502112	0.146707	-0.301408	0.177234	-0.645897	-0.0762564
283.62955__464.94	0.286393	-0.319326	0.669239	-0.468336	0.409361	0.107163	-0.329763	-0.393446	-0.28192	0.595352	0.195618	-0.231258	0.609164	-0.318971	0.572162	0.132201	-0.290738	-0.247872	0.0168433	0.56027	0.342323	0.38065	-0.284798	0.0640277	0.372023	0.0957807	0.0252713	0.104153	-0.792043	-0.12204	0.206967	-0.067402	0.318194	0.210328	0.205646	0.486127	0.35725	-0.594465	-0.236877	0.656966	0.332561	-0.459326	0.248607	-0.491021	-0.652601	0.152684	0.603514	0.640575	1.19077
283.65668__458.22	0.419658	-0.376156	0.29921	-0.487742	-0.078717	0.243704	-0.231665	0.0234643	0.055694	0.140487	-0.257284	-0.692108	-0.0709125	-0.317507	-0.269389	0.0866043	-0.206806	-0.141475	-0.503407	0.31235	0.282511	-0.118658	0.0719784	0.220882	-0.0770925	0.214712	0.112448	0.0941267	-0.75252	-0.235141	-0.00551425	-0.925676	0.0342594	-0.479383	0.191975	0.0244768	-0.0672008	0.332901	0.201051	-0.0118602	-0.144226	-0.32477	0.0876045	-0.685385	-0.519821	-0.114811	0.0855222	0.518323	0.720875
283.68756__413.1	-1.75951	-0.621561	-0.357189	-0.174517	-0.0622645	0.00462822	0.413287	-1.32744	0.142262	-0.231924	0.10501	1.00156	0.250055	0.284444	0.688168	0.185476	0.426	0.399889	0.486282	0.25899	0.406902	0.00341481	0.0667683	-0.23219	-0.527749	-0.547369	-0.0691813	0.540793	0.422087	0.00160223	-0.100629	0.136661	0.00641902	-0.127842	0.0079902	-0.33982	0.134668	-0.164115	0.0729584	-0.642379	-0.284514	0.0465955	-0.0799639	0.26042	0.0046809	-0.0150172	0.209109	-0.455559	0.250766
284.11224__642.42	0.295712	0.265501	-0.138281	0.286609	-0.0102223	0.0956916	-0.263666	-0.304255	-0.0541179	-0.408353	-0.622292	0.611634	-0.270299	0.29334	-0.245677	0.0176176	0.245243	0.404875	0.142071	-0.174369	-0.416468	0.159117	0.69963	0.410077	0.170466	0.0378681	0.0752692	-0.152722	-0.0681466	-0.205347	-0.0911444	-0.134427	0.539816	0.0637632	0.906229	0.2029	0.585912	-2.23646	0.437397	-0.204705	0.465096	-2.79776	-0.507158	0.176546	0.0796218	0.147965	-0.288907	0.691354	0.0819744
284.22122__349.86	-1.0648	-0.771435	-0.616519	-0.285042	-0.144875	0.117433	0.528855	-0.691136	0.0685084	0.0446014	0.375923	1.11287	-0.480839	0.138307	0.416628	0.031028	0.25071	0.379799	0.472012	0.361814	0.258832	-0.00857762	0.12036	-0.40582	-0.303797	-0.520441	-0.167671	0.459841	0.370663	-0.303512	-0.298651	0.00572683	0.271901	-0.484491	-0.039875	-0.282673	0.0357974	-0.137653	-0.179236	-0.313071	-0.289702	-0.317613	0.149271	0.56197	0.0585745	-0.652285	0.12205	-0.727045	0.337887
284.22214__342.12	-1.96465	-0.85904	-0.475826	-0.281364	-0.240307	-0.0415306	0.287752	-1.03152	-0.00603858	-0.123587	0.327254	1.59628	0.822615	0.680485	0.71855	0.157524	0.273222	0.338934	0.379427	0.180202	0.166027	-0.0661561	0.0918068	-0.453296	-0.124001	-0.597596	-0.276192	0.434389	0.33946	-0.364916	-0.193092	-0.0184606	-0.00267841	-0.31437	-0.124886	-0.246125	-0.137178	0.0213266	-0.169884	-0.363115	-0.417916	-0.239926	0.154881	0.472608	0.0692506	-0.330379	0.230217	-0.693571	0.314079
284.25793__465.9	-2.55006	-0.531818	-0.507736	-0.097573	-0.132717	0.285312	0.628967	-2.13643	0.221913	0.106732	0.47908	0.871224	0.245629	0.331471	0.643171	0.107438	0.315379	0.388887	0.492922	0.228339	0.252267	-0.131381	0.0503218	-0.234573	-0.222355	-0.483871	-0.247887	0.546328	0.466689	-0.284026	-0.265181	-0.0514532	0.157853	-0.285517	-0.0517283	-0.262475	-0.0335101	-0.19513	-0.118115	-0.230152	-0.258321	-0.237929	0.123599	0.481511	0.0934962	-0.199346	0.29801	-0.443733	0.285175
284.29477__612.72	0.0786109	-0.803381	-0.670678	-0.397626	-0.172674	0.253724	0.645505	0.433953	0.271994	0.00685587	0.481341	0.960186	0.157817	0.419468	0.602449	0.079653	0.308802	0.426956	0.427673	0.0789562	0.199661	-0.360393	-0.0677621	-0.247177	-0.514617	-0.945846	-0.474765	0.501463	0.254562	-0.58464	-0.365535	-0.361227	0.155007	-0.186081	-0.0181008	-0.32037	0.0556825	-0.393894	-0.000429359	-0.315862	-0.382322	-0.455534	0.199482	0.524232	0.14606	-0.210208	0.230225	-0.401353	0.186393
284.29672__596.82	-2.52352	-0.511879	-0.54356	-0.227885	-0.143113	0.197743	0.517698	-2.17376	0.286581	0.079207	0.435673	0.704147	0.0625223	0.150048	0.28685	0.105092	0.23303	0.398214	0.522329	0.0972369	0.255279	-0.149489	-0.0129582	-0.131821	-0.569594	-0.723427	-0.307775	0.488393	0.324659	-0.274743	-0.298368	-0.16527	0.299865	-0.167566	0.117231	-0.136233	0.145359	-0.348467	0.0355057	-0.139361	-0.117961	-0.368823	0.267501	0.551769	0.283718	-0.110199	0.304433	-0.394174	0.300287
284.66617__474.6	0.211049	-0.209253	0.537785	-0.542724	-0.0194409	0.0410727	-0.802358	-0.0897293	-0.192831	0.746903	0.379769	-0.34284	0.401183	-0.191169	0.336388	0.168921	-0.140903	-0.109598	0.24162	0.0388353	0.415184	0.0380754	-0.406577	0.00958205	0.365894	0.0859221	-0.0773654	0.105563	-0.119916	-0.206399	0.0357789	0.0370921	0.408431	-0.317647	0.0373704	-0.123673	-0.198572	-0.751151	-0.431662	0.148859	-0.215555	-0.221952	-0.0380252	-0.762173	-0.671632	0.387358	0.68971	0.731025	1.17781
284.69489__419.88	-1.52305	-0.532965	-0.480333	-0.194561	-0.349229	0.0763357	0.31738	-1.33152	0.178296	-0.00502115	0.2217	1.06509	0.514309	0.56205	0.705883	0.268059	0.4748	0.343542	0.394054	0.0377035	0.238867	-0.139957	0.149297	-0.0783142	-0.0489835	-0.406673	-0.10034	0.406335	0.115833	-0.525322	-0.257415	-0.00381916	-0.0416867	-0.208022	-0.195578	-0.345238	0.168206	-0.255329	0.0131038	-0.113841	-0.113937	-0.15251	0.263327	0.515556	0.239829	-0.0362128	0.0296446	-0.412052	0.169985
285.00644__260.58	0.669006	-0.862951	0.00820865	0.124257	-0.169437	0.423705	-0.933934	-0.269415	-0.25532	0.0106288	0.100051	0.429593	0.130256	0.00989165	-1.03762	-0.0346668	0.0825005	0.348617	0.0142499	-0.99865	-0.77585	0.538078	0.0634355	0.546396	0.296703	0.516686	0.162621	0.270178	0.578424	0.341301	0.217555	0.753544	0.20323	-0.028925	0.272907	0.0781148	-0.518638	-0.165677	-0.23597	-0.210409	-0.286692	0.781246	0.0634869	-0.0320071	0.15501	0.113063	-0.0673823	0.344564	0.207377
285.08768__355.74	0.665691	-0.515682	-0.0019985	1.1328	0.381928	-0.387448	-0.200404	0.392153	-0.400356	-0.280385	0.138793	0.23799	0.26269	-0.00479407	-0.0680668	0.198988	-0.78331	0.703136	0.285049	-0.172312	0.136526	0.736838	1.26136	0.448761	0.46616	-0.0542294	0.158303	0.142783	0.270311	0.519385	-0.194236	-0.0283316	-0.178321	0.537953	-0.178224	0.181842	0.221672	0.342221	-0.346389	0.0610972	0.271293	0.597252	0.269048	0.204303	0.747193	0.603795	0.266025	-0.275833	0.195907
285.22717__184.68	0.146911	-0.116781	0.0491852	0.264689	-0.0415337	-0.0270222	-0.181403	-0.171924	-0.197587	-0.0401601	0.171193	0.100793	0.189979	-0.0088615	-0.384086	0.168986	0.0515486	-0.0947147	-0.0327692	-0.486839	-0.0396754	-0.0134459	-0.168231	-0.20185	-0.20164	0.0134984	0.234574	-0.0689769	0.0941236	0.193803	0.205323	-0.0271193	0.0163263	0.0224685	-0.14656	0.034017	-0.252951	-0.453807	-0.127691	0.174259	-0.08518	0.0967602	0.0521446	0.11238	0.0351238	-0.0127161	0.290088	0.122483	0.00462725
285.23438__191.4	0.136362	0.12015	0.214916	0.198018	-0.0348774	0.000953489	-0.236751	-0.133512	-0.0383335	-0.107108	0.168686	-0.409033	-0.588547	-0.210827	0.313882	-0.136989	-0.107063	0.182101	0.0123453	-1.07422	0.132752	-0.105172	0.154447	0.0175407	0.825966	0.441877	0.118001	-0.328104	-0.00312075	0.286937	-0.112938	0.0914306	-0.125348	-0.317192	-0.463827	-0.0224486	-0.417861	0.230977	-0.410538	-0.146971	0.0197318	0.679717	-0.317489	-0.0322552	-0.170025	0.306102	0.00463294	-0.0131304	0.125918
285.23471__187.44	0.350144	0.157339	0.231909	0.333836	-0.0352054	-0.235219	-0.226856	-0.284983	0.010223	0.114201	0.258114	0.0880157	0.0395728	0.00426864	-0.259863	-0.026416	-0.106119	-0.0798548	-0.0349776	-1.09275	-0.0686599	-0.092222	-0.277461	-0.233576	-0.318558	0.272897	0.42065	0.198322	0.0988176	0.367159	0.0345827	-0.0383468	-0.016852	-0.0382128	-0.446179	-0.0484636	-0.237838	-0.363222	-0.366382	-0.0545415	0.0130914	-0.412124	0.0403913	0.109871	0.15034	0.471426	0.254819	0.127999	0.0909507
285.69__382.2	0.503649	0.156929	0.0250535	-0.133605	-0.172021	-0.0961475	-0.148371	-0.157545	-0.176375	0.123188	-0.131576	-0.12523	0.115967	0.169069	0.167919	-0.116995	0.332495	-0.115369	0.0653883	0.154336	-0.199782	-0.0179737	-0.57913	-0.0951553	0.158457	0.335131	-0.160666	0.0752628	-0.189681	-0.170472	-0.467031	-0.0430926	-0.423337	0.0344635	-0.577226	0.0778261	0.223627	-0.0716828	0.046275	0.105329	0.385472	-0.0166284	-0.117066	-0.100177	-0.275574	0.17709	-0.0267271	0.289047	0.0730563
285.74478__513.6	-1.71718	-0.397041	-0.300885	-0.123288	0.0196218	0.242087	0.450645	-1.24937	0.256987	-0.00778735	0.415109	1.4645	0.983017	1.39944	0.906186	0.431282	0.378191	-0.0368928	0.21545	0.0277082	-0.0332248	-0.107412	-0.256079	-0.2709	-0.0171809	-0.467101	-0.275171	0.319332	0.134767	-0.0333013	-0.0855247	-0.0714536	0.125147	0.0157636	-0.150883	-0.215012	-0.0630224	-0.338485	-0.0669375	-0.0536761	-0.00715357	-0.613335	0.103124	0.269005	0.152119	-0.614457	0.374299	-0.321625	0.309504
286.1416__408.48	-0.998901	2.20688	0.480305	0.194243	0.157796	1.0368	-0.602767	0.404489	0.0221286	0.0798341	0.552377	0.542448	0.26205	0.603887	0.26807	0.245839	0.672705	-0.0020228	-1.09272	-0.505526	-0.564022	0.769562	0.181438	0.0949421	-0.0301044	-1.81717	-0.000303241	0.147111	0.711977	-0.975204	-0.147505	0.797257	-0.0389767	0.14267	0.0785327	0.570439	-0.0758139	-1.24068	-0.0292272	-0.731025	-1.59649	-0.19521	0.3979	0.665876	0.0953516	-0.173032	0.447437	-0.994225	0.720155
286.14505__400.32	-0.573894	-1.45774	0.648631	-1.87926	-1.18493	1.21436	-0.340657	0.427828	-1.02092	0.411127	0.582913	0.641281	-0.917261	0.72305	-1.6237	0.301704	0.690493	0.123	-0.72582	-0.407741	-0.302338	0.953961	-1.09047	0.249427	0.126708	-1.30871	0.12445	0.333227	0.804772	-0.776197	-0.10628	0.87859	0.00720153	-0.987578	0.142185	0.646626	0.0559972	-0.856819	0.00595704	-0.698424	-1.00012	-0.0741754	0.463811	0.626548	0.180451	0.0539222	0.53712	-0.331618	0.884103
286.19791__298.26	-0.275216	-0.0343809	0.373875	0.0260822	-0.508283	-0.27758	-0.444514	-0.105772	-1.05192	-0.436136	0.215904	-0.500188	-0.993986	0.0884994	-0.0865044	1.01903	0.145059	-0.783874	-0.748852	0.347854	-0.394926	-0.277153	-0.32792	-0.234674	0.33679	0.814219	0.103162	-1.08723	0.42751	0.080262	0.284591	0.968134	0.173083	0.531137	0.211714	-0.160371	0.128508	0.387148	0.745946	0.55293	-0.0282446	1.24388	-0.739086	-0.0473874	-0.226442	1.23248	-0.268606	0.455496	0.475191
286.20013__311.34	0.382154	0.17441	-0.102803	0.330872	-0.0261623	0.156148	-0.0702002	0.768705	-0.227197	-0.33529	-0.0481485	0.186897	-0.0744829	-0.0662519	-0.22924	0.0100058	0.0873757	0.254683	0.401497	-0.416116	0.65619	0.220039	0.311893	0.265422	0.66766	0.0980305	-0.000681105	0.381198	0.744637	0.0950719	0.0091958	-0.157004	-0.023967	-0.0519295	0.611453	-0.585438	-0.0773195	0.182422	-0.0209742	-0.227163	0.0534184	0.263631	-0.15053	-0.163167	-0.233703	0.445959	0.406489	0.306349	0.0152615
286.64908__396.3	-1.65557	-0.536088	-0.427277	-0.313726	-0.105684	0.090058	0.484526	-1.00437	0.106115	0.00690776	0.393096	0.983634	0.445419	0.408925	0.631623	0.0942756	0.290453	0.484311	0.475928	0.264743	0.284091	-0.00920799	0.158922	-0.321135	-0.262716	-0.75667	-0.371567	0.494713	0.28594	-0.4035	-0.461426	-0.24569	0.0431222	-0.26842	0.0213162	-0.211854	0.0156367	-0.0497859	0.0422322	-0.160051	-0.413453	-0.335786	0.114486	0.39396	-0.0438664	-0.331748	0.129273	-0.483272	0.191858
286.77151__39.48	-0.0924098	0.185562	0.626325	-0.260297	0.210466	0.0220891	0.288218	0.109316	0.0743586	0.53994	-0.323162	0.117034	-0.101498	0.314561	-0.15186	-0.059887	0.156766	-0.132869	-0.0264396	0.484829	-0.30095	-0.202104	0.27438	0.142778	-0.207173	0.097524	-0.150054	0.0933274	-0.0491686	-0.0775636	0.0447164	0.196169	0.268251	0.216916	0.281795	-0.120326	0.28658	-1.32518	0.458138	0.608948	-0.343143	0.195747	0.230353	-0.0472788	0.500211	0.331952	0.54228	0.149656	0.0506489
286.93185__46.26	-0.0223157	0.207054	-0.138702	0.337277	0.203616	0.0558816	0.391618	0.0844304	0.00792959	-0.531703	-0.17226	0.00665075	0.128264	0.176698	-0.349375	0.579622	0.522616	0.528566	0.0526821	-0.415618	0.46777	0.430931	0.191299	0.168522	-0.150037	0.540672	0.135085	0.430572	0.450563	0.354286	0.418906	0.449353	0.311948	0.315479	-0.27738	0.243531	-0.142109	-0.767984	0.25115	-0.411776	0.149547	0.026452	-0.0404277	0.0955592	-0.00754537	-0.267112	-0.0468342	-0.135971	-0.435547
287.14349__183.18	-0.0121929	0.108515	0.0488355	-0.00545607	0.0633146	-0.935205	-0.0564775	0.0482859	-0.0986142	-0.251691	0.0489214	-0.0393457	-0.150991	0.00365289	0.0241466	-0.0722809	-0.212498	-0.0533188	-0.0014082	-0.12289	0.0287832	-0.314898	-0.134147	-0.00463535	0.102663	0.231107	0.235591	0.222919	0.317759	0.418355	0.276423	0.486988	0.248441	0.126811	0.0892866	0.175547	-0.251324	-0.432298	0.0783871	-0.130875	-0.161804	-0.761051	-0.0429193	-0.323088	0.210248	-0.189475	0.11255	0.22249	-0.0219836
287.14877__181.2	-0.0906426	0.0254072	-0.0242247	-0.0904674	-0.044076	0.0515561	-0.0903713	0.0218869	-0.0934182	-0.111672	0.0516919	0.688044	0.501754	0.16341	0.149127	0.0266667	-0.149836	-0.0361179	-0.430203	-0.100164	0.0391669	0.112905	-0.109728	0.00941402	-0.34337	0.198684	0.165718	0.122712	0.195555	-0.0757313	0.136445	0.342186	0.205426	0.10933	0.163224	0.237182	0.0615477	-1.17231	0.0544253	-0.152042	-0.194726	-0.631136	0.00280531	-0.258365	0.210465	-0.73807	0.071908	0.172868	-0.0210932
287.19473__43.44	0.332813	0.400939	-0.053299	-0.733312	0.968104	-1.10217	-1.11693	0.479723	1.31788	0.361458	0.216613	0.775295	-0.448633	-1.29701	0.208205	0.525174	-2.43142	-0.742317	0.361605	-1.07678	1.07167	0.784621	-1.13225	0.335934	1.05994	0.252996	0.068255	-0.504416	-0.236629	-0.413528	-0.631475	0.978737	0.64374	-0.178882	-0.0854348	0.579101	0.189434	1.82804	-0.886165	-2.40304	0.558421	-0.0326637	-0.0833779	0.254188	0.617558	1.29784	0.534864	1.40589	-0.697856
287.63092__451.62	0.105982	0.059074	0.0330749	-0.101521	-0.0294664	-0.320705	-0.203809	0.0184973	0.0165758	-0.138813	0.612008	-0.367174	0.0128615	0.286329	0.0299056	0.280421	-0.285829	-0.324714	0.0876267	-0.201944	0.0217438	-0.41764	-0.18062	-0.133587	0.286813	0.176399	-0.0450033	-0.00388034	0.0711082	-0.0345907	-0.222218	0.185398	0.0760822	-0.377197	0.0564519	0.280767	-0.353772	-0.496793	-0.250385	0.321774	-0.309366	-0.237503	0.0932903	-0.590842	-0.0689805	-0.0270721	-0.00108154	0.0993465	0.511663
287.63141__459.54	0.637394	0.378474	0.283111	0.286566	-0.0261946	-0.312998	-0.338556	0.171295	0.0563366	-0.040043	0.123732	-0.403549	0.160203	-0.0033205	-0.219877	0.0616274	-0.204688	-0.296091	-0.0483614	-0.193731	0.0693103	-0.0676118	-0.169398	0.0593412	0.341334	0.310435	-0.0777538	-0.241204	0.109974	0.0767195	-0.0537205	-0.0585308	-0.0482584	0.0457267	0.0365596	0.2034	0.0177033	-0.363116	-0.0644065	0.26707	-0.0221249	0.111461	-0.0520035	-0.404326	0.000423211	0.271661	0.00727932	-0.0398944	0.141517
288.13721__470.94	0.632866	0.262144	0.414546	0.217884	0.0138526	-0.252706	-0.575818	0.249902	-0.496911	-0.0109566	-0.0713821	-0.507917	0.230803	-0.0945306	-0.315572	0.269197	-0.234852	-0.00493723	0.059782	-0.498395	-0.308336	0.458681	-0.338992	0.0226771	0.00814658	0.258231	0.124295	-0.268549	-0.105848	-1.09077	0.0893411	0.0556633	-0.305398	0.296	0.0980329	0.296794	-0.308436	-0.468193	-0.388828	-1.19258	0.223785	0.232539	0.237354	-1.20713	-0.0893183	0.0789581	-0.559546	0.404463	0.746369
288.21793__323.58	0.127474	0.227865	-0.24491	0.221783	-0.168781	0.134559	0.00551113	0.443471	-0.33208	-0.257681	-0.404985	-0.137022	0.00439665	-0.653339	0.185009	0.0981181	-0.188401	0.201135	0.0820541	-0.368753	0.698118	0.00331316	0.239792	0.551539	0.470211	0.122551	0.586716	0.30158	0.96373	-0.247959	-0.210235	-0.160501	-0.121008	-0.00318584	0.662019	-0.524534	-0.185808	0.54853	0.113777	-0.537591	0.18678	0.0542301	-0.430329	-0.313959	-0.474059	0.383737	0.247567	0.625113	0.475726
288.23242__333.9	-0.612652	3.38006	-0.473657	-0.20497	0.773955	0.755574	0.853861	-0.398015	-0.639282	-0.134316	0.209176	-0.438734	-0.505297	-0.543971	-0.23632	-0.248279	-0.285543	-0.219283	-0.766903	-0.202883	-0.167687	0.989526	-0.460646	-0.188183	-0.502661	-0.0895788	0.168128	0.12762	0.227628	0.00764901	-0.0200745	-0.193398	0.0469651	-0.309399	-0.035082	0.0348608	0.160397	-0.927124	0.280991	0.0127732	-0.28979	0.239521	-0.475083	-0.319423	-0.133249	0.418238	0.21968	-0.482053	0.309094
288.25098__360.48	-3.94896	-0.539793	-0.465608	-0.1304	-0.0260491	0.0546766	0.34902	-0.91116	0.0766384	-0.0252391	0.209081	0.690049	0.0917817	0.229719	0.385565	0.0656948	0.187586	0.354872	0.293993	0.263944	0.341412	-0.0729932	0.0729151	-0.0666564	-0.137817	-0.278002	-0.106584	0.450239	0.241301	-0.159865	-0.131307	0.0187338	0.0697344	-0.0846603	-0.062181	-0.178755	0.17915	-0.111798	0.0107519	-0.289832	-0.183627	0.0976899	0.0615781	0.304239	0.0142999	-0.139644	-0.0441279	-0.194118	0.217963
288.25357__367.14	-2.04312	-0.736836	-0.547032	-0.33296	-0.134599	-0.0131618	0.483565	-1.80735	0.130478	-0.0555075	0.235311	0.967434	0.314599	0.285065	0.746875	0.144428	0.438812	0.503231	0.432164	0.202385	0.523527	-0.117894	0.0465462	-0.205865	-0.330979	-0.530022	-0.303301	0.639904	0.301839	-0.320122	-0.304063	-0.0478504	-0.0211913	-0.264697	-0.208546	-0.40741	0.140784	-0.14847	-0.00162658	-0.562863	-0.237268	0.000374438	0.103954	0.415432	-0.0364465	-0.13419	0.0617221	-0.28621	0.203631
288.63074__459.42	0.504235	0.275274	0.166879	0.150329	0.114313	-0.100846	-0.280364	0.319002	-0.0532679	-0.148574	-0.145444	-0.485815	-0.0278017	0.062786	-0.0823231	0.101476	-0.258839	-0.43356	-0.0540125	-0.144997	-0.143864	-0.0216678	0.0328503	0.178271	0.242704	0.340592	-0.0192727	-0.40823	-0.156763	-0.0431348	-0.0193728	0.0770616	-0.0285886	0.0852152	-0.0241527	0.393339	-0.0214326	-0.176653	0.133921	0.238753	0.0570403	0.0770605	-0.00646375	-0.513898	0.189539	0.331865	0.00172714	0.353391	0.189874
288.63156__451.56	0.159911	-0.0591979	0.0211102	-0.0826404	-0.171206	-0.216846	-0.0610954	0.278177	0.0286719	-0.208483	0.24883	-0.55536	-0.0308166	-0.0562152	0.163734	0.280203	-0.561578	-0.402652	-0.0411855	-0.130726	-0.14565	-0.244632	-0.162026	0.049771	0.347952	0.140215	-0.081371	-0.134849	0.0445394	-0.0586766	-0.0612028	0.208388	-0.0376187	-0.243748	0.0958713	0.503531	-0.168773	-0.547435	-0.277359	0.209282	-0.0953583	-0.111345	-0.0262914	-0.542092	0.117985	0.109312	0.129633	0.177162	0.589947
288.63928__489.06	0.427969	0.109323	0.357896	-0.0692084	0.00935042	-0.174255	-0.772069	-0.0920118	0.158875	0.376191	0.270012	-0.292999	0.286191	-0.209045	-0.292683	0.198452	-0.315087	-0.108921	-0.174464	-0.109618	0.212927	0.010866	-0.14958	-0.0580525	0.201749	0.220009	-0.0494171	-0.200151	-0.324857	-0.183644	-0.0483741	-0.561426	-0.0623507	-0.311734	0.137481	0.236861	0.0178016	-0.193048	-0.331471	0.294009	-0.0872067	-0.0840608	0.327846	-0.423592	-0.250844	-0.0292746	0.257212	0.398781	0.44174
288.76962__39.54	0.00585493	0.21981	0.536922	-0.13164	0.359479	0.222149	0.287502	0.112887	0.0370639	0.56481	-0.247129	0.114272	-0.231625	0.199303	-0.126147	-0.135496	0.208376	-0.0694901	-0.00283222	0.455716	-0.366299	0.0351157	0.193629	0.148379	-0.16408	0.302662	-0.212393	0.00860421	0.0571185	-0.120033	0.103291	0.0447156	0.0877841	0.164664	0.433244	0.0260046	0.377576	-1.70714	0.337832	0.513572	-0.0839579	0.167797	0.13258	-0.123458	0.488903	0.0949533	0.54397	0.126262	0.0495597
289.04678__191.82	0.347726	-0.250881	0.0801383	0.338879	-0.162368	-0.0579396	-0.339726	0.170828	-0.0208672	0.210018	0.0875434	0.00417898	-0.18589	-0.202555	-0.516647	0.117558	0.288224	0.14314	-0.0959591	-1.62489	-0.649655	0.294388	0.0203926	0.135453	0.233846	0.23216	0.497195	0.430959	0.411996	0.339925	0.209034	0.54584	0.0831219	-0.513128	0.0981444	0.157456	-0.032458	-0.0714108	-0.451805	-0.208369	-0.196973	0.520704	0.00602261	-0.369549	0.15053	0.188402	-0.12586	0.413097	0.190801
289.20966__43.02	0.478631	0.392939	0.249224	-0.161116	0.641924	-0.967368	-1.0325	0.358084	0.98076	0.277324	0.294817	0.622686	-0.637991	-1.72604	0.498084	-0.103848	-2.07763	-0.33914	0.484961	-0.965835	0.547778	0.56367	-0.505513	0.252738	0.764607	-0.0841458	0.254195	-0.452051	0.132565	-0.0113211	-0.353065	0.662308	0.0067373	-0.725855	-0.148825	0.643363	0.146335	0.746733	-0.759731	0.268572	0.167251	0.598135	-0.0740687	0.244776	0.616189	1.07689	0.916686	1.13901	-0.501766
289.64206__489.12	0.413513	0.192165	0.221863	0.0520661	0.00719128	-0.149194	-0.382526	0.190144	-0.000345061	0.153164	0.103389	-0.507864	0.0677655	-0.289961	0.0413108	0.161222	-0.320319	-0.305593	-0.202712	-0.0759218	0.128609	0.0398486	0.00291967	-0.00431288	0.167562	0.163487	0.00403687	-0.163872	-0.48887	-0.113372	-0.141975	-0.36201	-0.168013	-0.0218748	-0.126952	0.0870978	-0.0579499	-0.187133	-0.319965	0.360912	0.0755846	-0.324453	-0.11031	-0.703894	-0.250266	0.00238969	0.289372	0.477875	0.662394
290.20966__414.06	-2.267	-0.830593	-0.740989	-0.391563	-0.229469	0.151065	0.812736	-1.76816	0.320319	0.138643	0.632794	1.25451	0.322694	0.435099	0.744679	0.204822	0.326135	0.519585	0.541941	0.324545	0.398363	-0.115794	-0.063278	-0.460949	-0.336458	-0.792093	-0.314503	0.651631	0.412222	-0.397494	-0.392026	-0.115014	0.154405	-0.330888	-0.0545611	-0.405616	0.0650895	-0.0706528	-0.0596081	-0.373735	-0.362559	-0.109208	0.236433	0.545924	0.0820281	-0.316171	0.334519	-0.639167	0.318947
290.20981__420.78	-2.90164	-0.636537	-0.567785	-0.25828	-0.190797	0.17634	0.529853	-2.63379	0.204216	-0.076316	0.345036	1.15535	0.490441	0.43756	0.790701	0.281388	0.374498	0.406826	0.532577	0.253483	0.401811	-0.0762475	0.0893687	-0.234412	-0.283458	-0.584199	-0.232855	0.617491	0.329524	-0.260525	-0.32294	-0.0322752	0.155335	-0.294675	-0.0936451	-0.34468	0.0707744	-0.201072	-0.00694406	-0.413116	-0.205498	0.0354922	0.243068	0.468275	0.146953	-0.158281	0.322513	-0.391074	0.302247
290.21213__428.88	-1.62905	-0.814463	-0.716548	-0.251784	-0.134753	0.333487	0.829014	-0.997484	0.283383	0.0948479	0.748073	1.10358	0.146697	0.287471	0.692726	0.188416	0.334679	0.440877	0.533764	0.296967	0.361572	-0.110981	-0.0556755	-0.524262	-0.364313	-0.777154	-0.315133	0.641066	0.438834	-0.396898	-0.367886	-0.0853866	0.192236	-0.379251	-0.0422096	-0.400126	-0.0122906	-0.103423	-0.152238	-0.395273	-0.397404	-0.161475	0.223412	0.535265	0.0821475	-0.432017	0.301252	-0.69701	0.373173
290.24789__534.96	-2.84139	-0.510527	-0.387882	-0.23587	0.0410949	0.335698	0.54918	-2.15239	0.364403	0.13381	0.504778	0.879417	0.282665	0.438735	0.495396	0.202924	0.241177	0.293284	0.402978	0.131675	0.0675979	-0.127566	-0.125546	-0.414964	-0.403609	-0.64443	-0.215471	0.474773	0.311441	-0.271159	-0.171608	-0.131374	0.312122	-0.0980834	0.144147	-0.0400757	0.150838	-0.227478	-0.0089491	-0.146232	-0.215647	-0.471977	0.234711	0.374918	0.156271	-0.213666	0.320994	-0.355283	0.233319
290.6366__430.02	1.39817	-0.594211	0.642148	1.03362	0.613639	-0.397536	-1.2054	-0.0404047	-0.920103	0.267051	1.17288	-0.0159819	0.403202	-0.314729	0.722591	0.685824	-0.848814	0.201539	-0.0513259	0.460732	0.450595	1.10562	0.753145	0.261871	0.227606	-0.191554	-0.173674	0.421486	-0.492013	0.295523	0.357771	-0.17556	0.0596607	0.0184843	0.278644	-0.166615	0.315933	-0.676695	-0.566029	0.668886	-0.194614	0.474259	-0.313539	-0.74218	0.653022	-0.332669	0.277618	-0.0807314	0.37534
290.63666__435.9	1.26456	-0.944426	0.569712	0.866332	0.664752	-0.172548	-0.647728	-0.150497	-0.760497	0.262932	0.990552	-0.0275332	0.333941	-0.292876	0.785384	0.711161	-1.04558	0.289331	-0.0346162	0.528054	0.500587	1.03244	0.704715	0.301157	0.134208	-0.192005	-0.17138	0.332471	-0.918009	0.236539	0.219499	-0.202443	-0.0150736	0.135445	0.293807	-0.131703	0.533609	-0.738512	-0.505612	0.634896	0.0148235	0.398151	-0.27915	-0.586914	0.714407	-0.305913	0.265552	-0.154085	0.446408
290.64539__526.86	0.0103099	0.215893	0.382237	0.338306	-0.0511942	0.0131456	-0.73305	0.099686	-0.0749952	0.285067	0.0268961	-0.784927	-0.305728	0.108153	-0.337979	0.237687	0.128621	0.131342	0.237505	-0.33662	-0.220017	-0.029845	-0.0101324	0.135538	-0.22389	-0.138066	-0.285078	-0.40732	-0.403011	-0.0490117	0.101301	-0.0750867	0.0195431	0.414097	0.0829307	0.459957	-0.342398	-0.354172	-0.259913	-0.340631	0.291215	-0.0113295	-0.201254	-0.28243	-0.0311541	0.112978	0.0375838	0.304853	-0.0470753
290.76569__39.48	-0.106347	0.156579	0.72068	-0.206069	0.153693	0.0851858	0.0931213	-0.0732327	0.0632671	0.635194	-0.294422	0.0244974	-0.334282	0.365057	-0.138342	-0.0234188	0.257241	0.108986	-0.029195	0.777809	-0.102617	0.247658	0.430083	0.0142416	-0.50041	0.0142545	0.0379642	0.281533	0.366008	-0.0625649	0.648893	0.186791	-0.0327532	0.117499	0.195823	-0.313235	-0.156577	-1.77405	0.651054	0.775109	-0.0418598	0.19421	-0.0744159	-0.140998	0.533793	-0.0215388	0.454281	-0.193957	-0.0593035
291.1463__228.78	-0.167354	-0.179962	-0.0958004	-0.170982	-0.230256	-0.241693	-0.080141	-0.338236	-0.217675	-0.197823	-0.208825	-0.217534	-0.336742	-0.380123	-0.237211	-0.361106	-0.335722	-0.218194	-0.136468	-0.284375	-0.150798	-0.26707	-0.24579	-0.24485	0.0371281	0.0772856	-0.0338091	0.00189989	0.0518428	-0.068451	0.00590003	-0.000123144	-0.0566149	-0.0633786	-0.134095	5.47652e-05	-0.0194249	0.15939	0.0296734	-0.0604783	-0.0309807	0.205818	-0.214073	-0.0525939	-0.0758296	0.238687	0.292984	0.500645	0.555121
291.23972__297.12	-1.5317	-0.322373	-0.36834	-0.225868	-0.200794	0.0612673	0.441414	-2.10758	0.212095	0.0494279	0.125196	0.74441	0.166468	0.064528	0.371998	0.0693385	0.165981	0.407331	0.454093	0.111305	0.384804	-0.1164	0.113192	0.169956	-0.606357	-0.15652	0.0171393	0.478656	0.143721	-0.0102045	0.0110866	0.0234827	0.122561	-0.222436	-0.096501	-0.189855	0.132628	-0.264085	0.270079	-0.249653	0.0995885	-0.131905	0.163293	0.402754	0.260132	0.113308	0.0395401	-0.126892	0.175371
291.64496__451.74	0.598097	-0.456845	0.530723	-0.123006	-0.0540351	0.0850453	-0.240294	-0.0744626	-0.0903327	0.201366	0.417953	-0.678746	0.0748105	-0.507834	-0.0383476	0.0771448	-0.499496	-0.359649	-0.438906	0.264676	0.33129	0.263314	-0.0860888	0.0575166	0.0120467	0.1257	0.102188	0.0107076	-0.700332	-0.430606	0.0741134	-0.434989	-0.242715	-0.551124	0.0602195	-0.045666	-0.154991	-0.152621	-0.265254	0.194989	-0.234022	-0.386374	0.0395496	-0.872373	-0.390332	-0.0871065	0.352021	0.465239	1.07252
291.64499__458.16	0.543569	-0.279285	0.390074	-0.388357	-0.0863343	0.277902	-0.095402	0.15021	0.0993261	0.135502	-0.192953	-0.644708	-0.126513	-0.402355	-0.410043	-0.0174527	-0.236051	-0.093478	-0.546717	0.405959	0.275707	-0.033224	0.143476	0.301975	-0.254674	0.117968	0.352192	0.0159898	-1.07015	-0.241917	0.178608	-0.560181	-0.123498	-0.478776	0.00722985	-0.144048	-0.219687	0.347232	0.0545757	0.0554503	-0.0402689	-0.298968	0.0362825	-0.543179	-0.469565	-0.232189	0.132181	0.469359	0.536064
292.20505__370.44	-0.557899	-0.416748	-0.360909	-0.217545	-0.222497	0.020098	0.232725	-0.71994	-0.0986008	-0.155142	0.172562	0.398515	-0.130857	-0.056665	4.40154	-0.0744558	0.0253265	0.27571	0.154257	0.00993825	0.0874904	-0.136369	-0.210244	-0.385529	-0.253834	-0.46126	-0.154466	0.444853	0.246573	-0.172122	-0.326042	-0.0404699	0.303833	-0.175983	0.0423274	-0.176335	0.12188	0.0300594	-0.0611182	-0.116643	-0.212694	-0.250529	0.0616504	0.329798	0.0542574	0.00756754	0.424519	-0.248461	0.432284
[truncated: 2,142 more rows]
[truncated: 64 more columns]

## Sheet: cPMTb(neg)
Table S6. Normalized data of cPMTb study (negative ion mode)
[truncated: 728 more rows]
[truncated: 64 more columns]

## Sheet: ST001231(pos)
Table S7. Normalized data of ST001231 study (positive ion mode)
[truncated: 3,137 more rows]
[truncated: 21 more columns]

## Sheet: ST001231(neg)
Table S8. Normalized data of ST001231 study (negative ion mode)
[truncated: 3,554 more rows]
[truncated: 21 more columns]
